# Supplementary material for: Protective Antimicrobial Effect of the Potential Vaccine Created on the Basis of the Structure of the IgA1 Protease from Neisseria meningitidis
Source: Vaccines (Basel). 2024 Nov 30;12(12):1355. doi: 10.3390/vaccines12121355 (PMC11680179; doi:10.3390/vaccines12121355)
Supplement: Supplementary file 1 [file vaccines-12-01355-s001.zip]

Archive with 1 entries (1 files):
- vaccines-3249250-supplementary.xlsx
