# Supplementary material for: Protective Antimicrobial Effect of the Potential Vaccine Created on the Basis of the Structure of the IgA1 Protease from Neisseria meningitidis
Source: Vaccines (Basel). 2024 Nov 30;12(12):1355. doi: 10.3390/vaccines12121355 (PMC11680179; doi:10.3390/vaccines12121355)
Supplement: Supplementary file 1 [file vaccines-12-01355-s001.zip › vaccines-3249250-supplementary.xlsx]

## Sheet: Figure S1
Figure S1. The rank values for the predicted combinations of MHC-II T-cell epitopes, located on the A28-P1004 chain, with alleles of BALB/c mouse; rank ≤ 20.											Figure 1. (a) The number of hits for amino acid residues involved in the predicted combinations of MHC-II T-cell epitopes, located on the A28-P1004 chain, with alleles of BALB/c mouse; rank ≤ 20.
Selected intervals with high T-cell epitope density are shown in blue.
Program “T Cell Epitopes - MHC Binding Prediction / Peptide binding to MHC class II molecules”, method “IEDB recommended 2.22”: Consensus (smm/nn).											Calculating data for Figure 1(a):
Epitope length = 15 aa.
Results with rank ≤ 20 are presented.																																													Data for Figure 1(a)
Allele	Epitope start	Epitope end	Peptide	Rank		Epitope center*					using "aa number" for "Epitope start" and "Epitope end" as input	Epitope start	Epitope end	listing "aa number" of each aa incuded in these epitopes	aa number															presenting in a column	aa number	sorting	aa number	counting	aa number	(column for counting)	hit	removing rows with empty "aa number"	aa number	hit	adding rows for aa with no participation in the considered epitopes	aa number	hit	setting hit=0 for aa with no participation in the considered epitopes	aa number	hit
H2-IEd	32	46	DDVDYQIFRDFAENK	19.5		39					=>	32	46	=>	32	33	34	35	36	37	38	39	40	41	42	43	44	45	46	=>	32	=>	32	=>	32	1	1	=>	32	1	=>	28	#N/A	=>	28	0
H2-IEd	33	47	DVDYQIFRDFAENKG	19		40						33	47		33	34	35	36	37	38	39	40	41	42	43	44	45	46	47		33		33		33	2	2		33	2		29	#N/A		29	0
H2-IEd	34	48	VDYQIFRDFAENKGK	17		41						34	48		34	35	36	37	38	39	40	41	42	43	44	45	46	47	48		34		33			1			34	3		30	#N/A		30	0
H2-IEd	35	49	DYQIFRDFAENKGKF	19.5		42						35	49		35	36	37	38	39	40	41	42	43	44	45	46	47	48	49		35		34		34	3	3		35	4		31	#N/A		31	0
H2-IEd	36	50	YQIFRDFAENKGKFF	16		43						36	50		36	37	38	39	40	41	42	43	44	45	46	47	48	49	50		36		34			2			36	5		32	1		32	1
H2-IEd	75	89	MIDFSVADVNRRTLT	17.9		82						75	89		75	76	77	78	79	80	81	82	83	84	85	86	87	88	89		37		34			1			37	5		33	2		33	2
H2-IEd	76	90	IDFSVADVNRRTLTV	17.35		83						76	90		76	77	78	79	80	81	82	83	84	85	86	87	88	89	90		38		35		35	4	4		38	5		34	3		34	3
H2-IEd	77	91	DFSVADVNRRTLTVI	16.5		84						77	91		77	78	79	80	81	82	83	84	85	86	87	88	89	90	91		39		35			3			39	5		35	4		35	4
H2-IAd	81	95	ADVNRRTLTVIDPQY	18.85		88						81	95		81	82	83	84	85	86	87	88	89	90	91	92	93	94	95		40		35			2			40	5		36	5		36	5
H2-IAd	82	96	DVNRRTLTVIDPQYA	9.85		89						82	96		82	83	84	85	86	87	88	89	90	91	92	93	94	95	96		41		35			1			41	5		37	5		37	5
H2-IAd	83	97	VNRRTLTVIDPQYAV	10.95		90						83	97		83	84	85	86	87	88	89	90	91	92	93	94	95	96	97		42		36		36	5	5		42	5		38	5		38	5
H2-IAd	84	98	NRRTLTVIDPQYAVS	14.5		91						84	98		84	85	86	87	88	89	90	91	92	93	94	95	96	97	98		43		36			4			43	5		39	5		39	5
H2-IAd	85	99	RRTLTVIDPQYAVSV	10.6		92						85	99		85	86	87	88	89	90	91	92	93	94	95	96	97	98	99		44		36			3			44	5		40	5		40	5
H2-IAd	86	100	RTLTVIDPQYAVSVK	16		93						86	100		86	87	88	89	90	91	92	93	94	95	96	97	98	99	100		45		36			2			45	5		41	5		41	5
H2-IAd	87	101	TLTVIDPQYAVSVKH	19.85		94						87	101		87	88	89	90	91	92	93	94	95	96	97	98	99	100	101		46		36			1			46	5		42	5		42	5
H2-IAd	88	102	LTVIDPQYAVSVKHV	10.6		95						88	102		88	89	90	91	92	93	94	95	96	97	98	99	100	101	102		33		37		37	5	5		47	4		43	5		43	5
H2-IEd	89	103	TVIDPQYAVSVKHVK	7.55		96						89	103		89	90	91	92	93	94	95	96	97	98	99	100	101	102	103		34		37			4			48	3		44	5		44	5
H2-IAd	89	103	TVIDPQYAVSVKHVK	12.45		96						89	103		89	90	91	92	93	94	95	96	97	98	99	100	101	102	103		35		37			3			49	2		45	5		45	5
H2-IEd	90	104	VIDPQYAVSVKHVKG	5.35		97						90	104		90	91	92	93	94	95	96	97	98	99	100	101	102	103	104		36		37			2			50	1		46	5		46	5
H2-IAd	90	104	VIDPQYAVSVKHVKG	14		97						90	104		90	91	92	93	94	95	96	97	98	99	100	101	102	103	104		37		37			1			75	1		47	4		47	4
H2-IEd	91	105	IDPQYAVSVKHVKGD	6		98						91	105		91	92	93	94	95	96	97	98	99	100	101	102	103	104	105		38		38		38	5	5		76	2		48	3		48	3
H2-IAd	91	105	IDPQYAVSVKHVKGD	14.65		98						91	105		91	92	93	94	95	96	97	98	99	100	101	102	103	104	105		39		38			4			77	3		49	2		49	2
H2-IEd	92	106	DPQYAVSVKHVKGDE	7.55		99						92	106		92	93	94	95	96	97	98	99	100	101	102	103	104	105	106		40		38			3			78	3		50	1		50	1
H2-IEd	93	107	PQYAVSVKHVKGDEI	8.05		100						93	107		93	94	95	96	97	98	99	100	101	102	103	104	105	106	107		41		38			2			79	3		51	#N/A		51	0
H2-IEd	94	108	QYAVSVKHVKGDEIS	15.3		101						94	108		94	95	96	97	98	99	100	101	102	103	104	105	106	107	108		42		38			1			80	3		52	#N/A		52	0
H2-IEd	95	109	YAVSVKHVKGDEISY	19.5		102						95	109		95	96	97	98	99	100	101	102	103	104	105	106	107	108	109		43		39		39	5	5		81	4		53	#N/A		53	0
H2-IAd	155	169	RLNKFVTEVAPIAPT	18.5		162						155	169		155	156	157	158	159	160	161	162	163	164	165	166	167	168	169		44		39			4			82	5		54	#N/A		54	0
H2-IAd	156	170	LNKFVTEVAPIAPTS	15.3		163						156	170		156	157	158	159	160	161	162	163	164	165	166	167	168	169	170		45		39			3			83	6		55	#N/A		55	0
H2-IAd	157	171	NKFVTEVAPIAPTSA	9.05		164						157	171		157	158	159	160	161	162	163	164	165	166	167	168	169	170	171		46		39			2			84	7		56	#N/A		56	0
H2-IAd	158	172	KFVTEVAPIAPTSAG	11.2		165						158	172		158	159	160	161	162	163	164	165	166	167	168	169	170	171	172		47		39			1			85	8		57	#N/A		57	0
H2-IAd	159	173	FVTEVAPIAPTSAGG	14.3		166						159	173		159	160	161	162	163	164	165	166	167	168	169	170	171	172	173		34		40		40	5	5		86	9		58	#N/A		58	0
H2-IEd	172	186	GGGVETYKDKNRFSE	13.6		179						172	186		172	173	174	175	176	177	178	179	180	181	182	183	184	185	186		35		40			4			87	10		59	#N/A		59	0
H2-IEd	173	187	GGVETYKDKNRFSEF	11.95		180						173	187		173	174	175	176	177	178	179	180	181	182	183	184	185	186	187		36		40			3			88	11		60	#N/A		60	0
H2-IEd	174	188	GVETYKDKNRFSEFV	13.05		181						174	188		174	175	176	177	178	179	180	181	182	183	184	185	186	187	188		37		40			2			89	13		61	#N/A		61	0
H2-IEd	175	189	VETYKDKNRFSEFVR	12.05		182						175	189		175	176	177	178	179	180	181	182	183	184	185	186	187	188	189		38		40			1			90	14		62	#N/A		62	0
H2-IEd	176	190	ETYKDKNRFSEFVRV	17		183						176	190		176	177	178	179	180	181	182	183	184	185	186	187	188	189	190		39		41		41	5	5		91	15		63	#N/A		63	0
H2-IEd	177	191	TYKDKNRFSEFVRVG	19		184						177	191		177	178	179	180	181	182	183	184	185	186	187	188	189	190	191		40		41			4			92	15		64	#N/A		64	0
H2-IEd	181	195	KNRFSEFVRVGAGTQ	19		188						181	195		181	182	183	184	185	186	187	188	189	190	191	192	193	194	195		41		41			3			93	16		65	#N/A		65	0
H2-IAd	198	212	YNSRYNMTELSRAYR	19.85		205						198	212		198	199	200	201	202	203	204	205	206	207	208	209	210	211	212		42		41			2			94	17		66	#N/A		66	0
H2-IAd	199	213	NSRYNMTELSRAYRY	18		206						199	213		199	200	201	202	203	204	205	206	207	208	209	210	211	212	213		43		41			1			95	18		67	#N/A		67	0
H2-IAd	200	214	SRYNMTELSRAYRYA	17.7		207						200	214		200	201	202	203	204	205	206	207	208	209	210	211	212	213	214		44		42		42	5	5		96	17		68	#N/A		68	0
H2-IEd	203	217	NMTELSRAYRYAIAG	16		210						203	217		203	204	205	206	207	208	209	210	211	212	213	214	215	216	217		45		42			4			97	16		69	#N/A		69	0
H2-IEd	204	218	MTELSRAYRYAIAGT	14		211						204	218		204	205	206	207	208	209	210	211	212	213	214	215	216	217	218		46		42			3			98	15		70	#N/A		70	0
H2-IEd	205	219	TELSRAYRYAIAGTP	13		212						205	219		205	206	207	208	209	210	211	212	213	214	215	216	217	218	219		47		42			2			99	14		71	#N/A		71	0
H2-IAd	205	219	TELSRAYRYAIAGTP	16.2		212						205	219		205	206	207	208	209	210	211	212	213	214	215	216	217	218	219		48		42			1			100	13		72	#N/A		72	0
H2-IEd	206	220	ELSRAYRYAIAGTPY	11.7		213						206	220		206	207	208	209	210	211	212	213	214	215	216	217	218	219	220		35		43		43	5	5		101	12		73	#N/A		73	0
H2-IAd	206	220	ELSRAYRYAIAGTPY	15.4		213						206	220		206	207	208	209	210	211	212	213	214	215	216	217	218	219	220		36		43			4			102	11		74	#N/A		74	0
H2-IEd	207	221	LSRAYRYAIAGTPYQ	13.95		214						207	221		207	208	209	210	211	212	213	214	215	216	217	218	219	220	221		37		43			3			103	10		75	1		75	1
H2-IAd	207	221	LSRAYRYAIAGTPYQ	16.5		214						207	221		207	208	209	210	211	212	213	214	215	216	217	218	219	220	221		38		43			2			104	8		76	2		76	2
H2-IAd	208	222	SRAYRYAIAGTPYQD	15.9		215						208	222		208	209	210	211	212	213	214	215	216	217	218	219	220	221	222		39		43			1			105	6		77	3		77	3
H2-IEd	208	222	SRAYRYAIAGTPYQD	20		215						208	222		208	209	210	211	212	213	214	215	216	217	218	219	220	221	222		40		44		44	5	5		106	4		78	3		78	3
H2-IAd	209	223	RAYRYAIAGTPYQDV	19.5		216						209	223		209	210	211	212	213	214	215	216	217	218	219	220	221	222	223		41		44			4			107	3		79	3		79	3
H2-IAd	245	259	SPEKLKEVLSQNALT	19		252						245	259		245	246	247	248	249	250	251	252	253	254	255	256	257	258	259		42		44			3			108	2		80	3		80	3
H2-IAd	246	260	PEKLKEVLSQNALTN	14.5		253						246	260		246	247	248	249	250	251	252	253	254	255	256	257	258	259	260		43		44			2			109	1		81	4		81	4
H2-IAd	247	261	EKLKEVLSQNALTNY	13.45		254						247	261		247	248	249	250	251	252	253	254	255	256	257	258	259	260	261		44		44			1			155	1		82	5		82	5
H2-IAd	248	262	KLKEVLSQNALTNYA	15.15		255						248	262		248	249	250	251	252	253	254	255	256	257	258	259	260	261	262		45		45		45	5	5		156	2		83	6		83	6
H2-IAd	249	263	LKEVLSQNALTNYAV	9.5		256						249	263		249	250	251	252	253	254	255	256	257	258	259	260	261	262	263		46		45			4			157	3		84	7		84	7
H2-IAd	250	264	KEVLSQNALTNYAVL	12.9		257						250	264		250	251	252	253	254	255	256	257	258	259	260	261	262	263	264		47		45			3			158	4		85	8		85	8
H2-IAd	251	265	EVLSQNALTNYAVLG	15.5		258						251	265		251	252	253	254	255	256	257	258	259	260	261	262	263	264	265		48		45			2			159	5		86	9		86	9
H2-IEd	266	280	DSGSPLFAYDKQEKR	12.4		273						266	280		266	267	268	269	270	271	272	273	274	275	276	277	278	279	280		49		45			1			160	5		87	10		87	10
H2-IEd	267	281	SGSPLFAYDKQEKRW	8.2		274						267	281		267	268	269	270	271	272	273	274	275	276	277	278	279	280	281		36		46		46	5	5		161	5		88	11		88	11
H2-IEd	268	282	GSPLFAYDKQEKRWV	6.2		275						268	282		268	269	270	271	272	273	274	275	276	277	278	279	280	281	282		37		46			4			162	5		89	13		89	13
H2-IEd	269	283	SPLFAYDKQEKRWVF	6		276						269	283		269	270	271	272	273	274	275	276	277	278	279	280	281	282	283		38		46			3			163	5		90	14		90	14
H2-IEd	270	284	PLFAYDKQEKRWVFL	8.6		277						270	284		270	271	272	273	274	275	276	277	278	279	280	281	282	283	284		39		46			2			164	5		91	15		91	15
H2-IEd	271	285	LFAYDKQEKRWVFLG	12.1		278						271	285		271	272	273	274	275	276	277	278	279	280	281	282	283	284	285		40		46			1			165	5		92	15		92	15
H2-IEd	272	286	FAYDKQEKRWVFLGA	17.5		279						272	286		272	273	274	275	276	277	278	279	280	281	282	283	284	285	286		41		47		47	4	4		166	5		93	16		93	16
H2-IEd	283	297	FLGAYDYWAGYQKNS	15.5		290						283	297		283	284	285	286	287	288	289	290	291	292	293	294	295	296	297		42		47			3			167	5		94	17		94	17
H2-IEd	284	298	LGAYDYWAGYQKNSW	12.5		291						284	298		284	285	286	287	288	289	290	291	292	293	294	295	296	297	298		43		47			2			168	5		95	18		95	18
H2-IEd	285	299	GAYDYWAGYQKNSWQ	11		292						285	299		285	286	287	288	289	290	291	292	293	294	295	296	297	298	299		44		47			1			169	5		96	17		96	17
H2-IEd	286	300	AYDYWAGYQKNSWQE	16.05		293						286	300		286	287	288	289	290	291	292	293	294	295	296	297	298	299	300		45		48		48	3	3		170	4		97	16		97	16
H2-IEd	287	301	YDYWAGYQKNSWQEW	15.55		294						287	301		287	288	289	290	291	292	293	294	295	296	297	298	299	300	301		46		48			2			171	3		98	15		98	15
H2-IEd	292	306	GYQKNSWQEWNIYKK	8.25		299						292	306		292	293	294	295	296	297	298	299	300	301	302	303	304	305	306		47		48			1			172	3		99	14		99	14
H2-IEd	293	307	YQKNSWQEWNIYKKE	6.05		300						293	307		293	294	295	296	297	298	299	300	301	302	303	304	305	306	307		48		49		49	2	2		173	3		100	13		100	13
H2-IEd	294	308	QKNSWQEWNIYKKEF	4.4		301						294	308		294	295	296	297	298	299	300	301	302	303	304	305	306	307	308		49		49			1			174	3		101	12		101	12
H2-IEd	295	309	KNSWQEWNIYKKEFA	2.95		302						295	309		295	296	297	298	299	300	301	302	303	304	305	306	307	308	309		50		50		50	1	1		175	4		102	11		102	11
H2-IEd	296	310	NSWQEWNIYKKEFAD	3.4		303						296	310		296	297	298	299	300	301	302	303	304	305	306	307	308	309	310		75		75		75	1	1		176	5		103	10		103	10
H2-IEd	297	311	SWQEWNIYKKEFADK	3.7		304						297	311		297	298	299	300	301	302	303	304	305	306	307	308	309	310	311		76		76		76	2	2		177	6		104	8		104	8
H2-IEd	298	312	WQEWNIYKKEFADKI	3.6		305						298	312		298	299	300	301	302	303	304	305	306	307	308	309	310	311	312		77		76			1			178	6		105	6		105	6
H2-IEd	299	313	QEWNIYKKEFADKIK	4.9		306						299	313		299	300	301	302	303	304	305	306	307	308	309	310	311	312	313		78		77		77	3	3		179	6		106	4		106	4
H2-IEd	300	314	EWNIYKKEFADKIKQ	5.35		307						300	314		300	301	302	303	304	305	306	307	308	309	310	311	312	313	314		79		77			2			180	6		107	3		107	3
H2-IEd	301	315	WNIYKKEFADKIKQR	4.55		308						301	315		301	302	303	304	305	306	307	308	309	310	311	312	313	314	315		80		77			1			181	7		108	2		108	2
H2-IEd	302	316	NIYKKEFADKIKQRD	5.6		309						302	316		302	303	304	305	306	307	308	309	310	311	312	313	314	315	316		81		78		78	3	3		182	7		109	1		109	1
H2-IEd	303	317	IYKKEFADKIKQRDN	6.95		310						303	317		303	304	305	306	307	308	309	310	311	312	313	314	315	316	317		82		78			2			183	7		110	#N/A		110	0
H2-IEd	304	318	YKKEFADKIKQRDNA	11.4		311						304	318		304	305	306	307	308	309	310	311	312	313	314	315	316	317	318		83		78			1			184	7		111	#N/A		111	0
H2-IEd	305	319	KKEFADKIKQRDNAG	14.85		312						305	319		305	306	307	308	309	310	311	312	313	314	315	316	317	318	319		84		79		79	3	3		185	7		112	#N/A		112	0
H2-IAd	333	347	FGTNSKIGSTAVRLA	9.45		340						333	347		333	334	335	336	337	338	339	340	341	342	343	344	345	346	347		85		79			2			186	7		113	#N/A		113	0
H2-IAd	334	348	GTNSKIGSTAVRLAG	7.75		341						334	348		334	335	336	337	338	339	340	341	342	343	344	345	346	347	348		86		79			1			187	6		114	#N/A		114	0
H2-IAd	335	349	TNSKIGSTAVRLAGN	7.6		342						335	349		335	336	337	338	339	340	341	342	343	344	345	346	347	348	349		87		80		80	3	3		188	5		115	#N/A		115	0
H2-IAd	336	350	NSKIGSTAVRLAGNE	7.05		343						336	350		336	337	338	339	340	341	342	343	344	345	346	347	348	349	350		88		80			2			189	4		116	#N/A		116	0
H2-IAd	337	351	SKIGSTAVRLAGNEK	9.5		344						337	351		337	338	339	340	341	342	343	344	345	346	347	348	349	350	351		89		80			1			190	3		117	#N/A		117	0
H2-IAd	338	352	KIGSTAVRLAGNEKD	18.5		345						338	352		338	339	340	341	342	343	344	345	346	347	348	349	350	351	352		76		81		81	4	4		191	2		118	#N/A		118	0
H2-IEd	404	418	VTDGKKVVWQVKNPN	20		411						404	418		404	405	406	407	408	409	410	411	412	413	414	415	416	417	418		77		81			3			192	1		119	#N/A		119	0
H2-IEd	405	419	TDGKKVVWQVKNPNG	18.45		412						405	419		405	406	407	408	409	410	411	412	413	414	415	416	417	418	419		78		81			2			193	1		120	#N/A		120	0
H2-IEd	407	421	GKKVVWQVKNPNGDR	16.4		414						407	421		407	408	409	410	411	412	413	414	415	416	417	418	419	420	421		79		81			1			194	1		121	#N/A		121	0
H2-IEd	485	499	NPDNLYFGFRGGRLD	13.05		492						485	499		485	486	487	488	489	490	491	492	493	494	495	496	497	498	499		80		82		82	5	5		195	1		122	#N/A		122	0
H2-IEd	486	500	PDNLYFGFRGGRLDA	10.45		493						486	500		486	487	488	489	490	491	492	493	494	495	496	497	498	499	500		81		82			4			198	1		123	#N/A		123	0
H2-IEd	487	501	DNLYFGFRGGRLDAN	9.85		494						487	501		487	488	489	490	491	492	493	494	495	496	497	498	499	500	501		82		82			3			199	2		124	#N/A		124	0
H2-IEd	488	502	NLYFGFRGGRLDANG	11.5		495						488	502		488	489	490	491	492	493	494	495	496	497	498	499	500	501	502		83		82			2			200	3		125	#N/A		125	0
H2-IEd	489	503	LYFGFRGGRLDANGN	18		496						489	503		489	490	491	492	493	494	495	496	497	498	499	500	501	502	503		84		82			1			201	3		126	#N/A		126	0
H2-IEd	552	566	DYDEDDYSYYYRPRR	5.15		559						552	566		552	553	554	555	556	557	558	559	560	561	562	563	564	565	566		85		83		83	6	6		202	3		127	#N/A		127	0
H2-IEd	553	567	YDEDDYSYYYRPRRP	0.67		560						553	567		553	554	555	556	557	558	559	560	561	562	563	564	565	566	567		86		83			5			203	4		128	#N/A		128	0
H2-IEd	554	568	DEDDYSYYYRPRRPI	0.11		561						554	568		554	555	556	557	558	559	560	561	562	563	564	565	566	567	568		87		83			4			204	5		129	#N/A		129	0
H2-IEd	555	569	EDDYSYYYRPRRPIP	0.07		562						555	569		555	556	557	558	559	560	561	562	563	564	565	566	567	568	569		88		83			3			205	7		130	#N/A		130	0
H2-IEd	556	570	DDYSYYYRPRRPIPQ	0.07		563						556	570		556	557	558	559	560	561	562	563	564	565	566	567	568	569	570		89		83			2			206	9		131	#N/A		131	0
H2-IEd	557	571	DYSYYYRPRRPIPQG	0.13		564						557	571		557	558	559	560	561	562	563	564	565	566	567	568	569	570	571		90		83			1			207	11		132	#N/A		132	0
H2-IEd	558	572	YSYYYRPRRPIPQGK	0.41		565						558	572		558	559	560	561	562	563	564	565	566	567	568	569	570	571	572		77		84		84	7	7		208	13		133	#N/A		133	0
H2-IEd	559	573	SYYYRPRRPIPQGKD	1.51		566						559	573		559	560	561	562	563	564	565	566	567	568	569	570	571	572	573		78		84			6			209	14		134	#N/A		134	0
H2-IEd	560	574	YYYRPRRPIPQGKDL	9.04		567						560	574		560	561	562	563	564	565	566	567	568	569	570	571	572	573	574		79		84			5			210	14		135	#N/A		135	0
H2-IEd	561	575	YYRPRRPIPQGKDLY	19.15		568						561	575		561	562	563	564	565	566	567	568	569	570	571	572	573	574	575		80		84			4			211	14		136	#N/A		136	0
H2-IEd	568	582	IPQGKDLYYKNYRYY	16		575						568	582		568	569	570	571	572	573	574	575	576	577	578	579	580	581	582		81		84			3			212	14		137	#N/A		137	0
H2-IEd	569	583	PQGKDLYYKNYRYYA	8.55		576						569	583		569	570	571	572	573	574	575	576	577	578	579	580	581	582	583		82		84			2			213	13		138	#N/A		138	0
H2-IEd	570	584	QGKDLYYKNYRYYAL	5.78		577						570	584		570	571	572	573	574	575	576	577	578	579	580	581	582	583	584		83		84			1			214	12		139	#N/A		139	0
H2-IEd	571	585	GKDLYYKNYRYYALK	5		578						571	585		571	572	573	574	575	576	577	578	579	580	581	582	583	584	585		84		85		85	8	8		215	11		140	#N/A		140	0
H2-IEd	572	586	KDLYYKNYRYYALKS	3.16		579						572	586		572	573	574	575	576	577	578	579	580	581	582	583	584	585	586		85		85			7			216	11		141	#N/A		141	0
H2-IEd	573	587	DLYYKNYRYYALKSG	2.17		580						573	587		573	574	575	576	577	578	579	580	581	582	583	584	585	586	587		86		85			6			217	11		142	#N/A		142	0
H2-IEd	574	588	LYYKNYRYYALKSGG	1.78		581						574	588		574	575	576	577	578	579	580	581	582	583	584	585	586	587	588		87		85			5			218	10		143	#N/A		143	0
H2-IEd	575	589	YYKNYRYYALKSGGS	2.39		582						575	589		575	576	577	578	579	580	581	582	583	584	585	586	587	588	589		88		85			4			219	9		144	#N/A		144	0
H2-IAd	575	589	YYKNYRYYALKSGGS	11.15		582						575	589		575	576	577	578	579	580	581	582	583	584	585	586	587	588	589		89		85			3			220	7		145	#N/A		145	0
H2-IEd	576	590	YKNYRYYALKSGGSV	5.35		583						576	590		576	577	578	579	580	581	582	583	584	585	586	587	588	589	590		90		85			2			221	5		146	#N/A		146	0
H2-IAd	576	590	YKNYRYYALKSGGSV	9.1		583						576	590		576	577	578	579	580	581	582	583	584	585	586	587	588	589	590		91		85			1			222	3		147	#N/A		147	0
H2-IEd	577	591	KNYRYYALKSGGSVN	6.4		584						577	591		577	578	579	580	581	582	583	584	585	586	587	588	589	590	591		81		86		86	9	9		223	1		148	#N/A		148	0
H2-IAd	577	591	KNYRYYALKSGGSVN	8.9		584						577	591		577	578	579	580	581	582	583	584	585	586	587	588	589	590	591		82		86			8			245	1		149	#N/A		149	0
H2-IAd	578	592	NYRYYALKSGGSVNA	6.5		585						578	592		578	579	580	581	582	583	584	585	586	587	588	589	590	591	592		83		86			7			246	2		150	#N/A		150	0
H2-IEd	578	592	NYRYYALKSGGSVNA	11		585						578	592		578	579	580	581	582	583	584	585	586	587	588	589	590	591	592		84		86			6			247	3		151	#N/A		151	0
H2-IAd	579	593	YRYYALKSGGSVNAP	6.75		586						579	593		579	580	581	582	583	584	585	586	587	588	589	590	591	592	593		85		86			5			248	4		152	#N/A		152	0
H2-IEd	579	593	YRYYALKSGGSVNAP	19		586						579	593		579	580	581	582	583	584	585	586	587	588	589	590	591	592	593		86		86			4			249	5		153	#N/A		153	0
H2-IAd	580	594	RYYALKSGGSVNAPM	15.45		587						580	594		580	581	582	583	584	585	586	587	588	589	590	591	592	593	594		87		86			3			250	6		154	#N/A		154	0
H2-IAd	581	595	YYALKSGGSVNAPMP	20		588						581	595		581	582	583	584	585	586	587	588	589	590	591	592	593	594	595		88		86			2			251	7		155	1		155	1
H2-IEd	686	700	TPHARDFVNKSSARK	8		693						686	700		686	687	688	689	690	691	692	693	694	695	696	697	698	699	700		89		86			1			252	7		156	2		156	2
H2-IEd	687	701	PHARDFVNKSSARKD	6.6		694						687	701		687	688	689	690	691	692	693	694	695	696	697	698	699	700	701		90		87		87	10	10		253	7		157	3		157	3
H2-IEd	688	702	HARDFVNKSSARKDA	7.8		695						688	702		688	689	690	691	692	693	694	695	696	697	698	699	700	701	702		91		87			9			254	7		158	4		158	4
H2-IEd	689	703	ARDFVNKSSARKDAH	6.1		696						689	703		689	690	691	692	693	694	695	696	697	698	699	700	701	702	703		92		87			8			255	7		159	5		159	5
H2-IEd	690	704	RDFVNKSSARKDAHF	8.05		697						690	704		690	691	692	693	694	695	696	697	698	699	700	701	702	703	704		93		87			7			256	7		160	5		160	5
H2-IEd	691	705	DFVNKSSARKDAHFS	9.35		698						691	705		691	692	693	694	695	696	697	698	699	700	701	702	703	704	705		94		87			6			257	7		161	5		161	5
H2-IEd	692	706	FVNKSSARKDAHFSK	14		699						692	706		692	693	694	695	696	697	698	699	700	701	702	703	704	705	706		95		87			5			258	7		162	5		162	5
H2-IEd	710	724	VVFEDDWINRTFKAA	20		717						710	724		710	711	712	713	714	715	716	717	718	719	720	721	722	723	724		82		87			4			259	7		163	5		163	5
H2-IEd	711	725	VFEDDWINRTFKAAE	18.5		718						711	725		711	712	713	714	715	716	717	718	719	720	721	722	723	724	725		83		87			3			260	6		164	5		164	5
H2-IAd	714	728	DDWINRTFKAAEIAV	17.5		721						714	728		714	715	716	717	718	719	720	721	722	723	724	725	726	727	728		84		87			2			261	5		165	5		165	5
H2-IAd	715	729	DWINRTFKAAEIAVN	13		722						715	729		715	716	717	718	719	720	721	722	723	724	725	726	727	728	729		85		87			1			262	4		166	5		166	5
H2-IAd	716	730	WINRTFKAAEIAVNQ	9.15		723						716	730		716	717	718	719	720	721	722	723	724	725	726	727	728	729	730		86		88		88	11	11		263	3		167	5		167	5
H2-IAd	717	731	INRTFKAAEIAVNQS	8.2		724						717	731		717	718	719	720	721	722	723	724	725	726	727	728	729	730	731		87		88			10			264	2		168	5		168	5
H2-IAd	718	732	NRTFKAAEIAVNQSA	8.7		725						718	732		718	719	720	721	722	723	724	725	726	727	728	729	730	731	732		88		88			9			265	1		169	5		169	5
H2-IAd	719	733	RTFKAAEIAVNQSAS	9.75		726						719	733		719	720	721	722	723	724	725	726	727	728	729	730	731	732	733		89		88			8			266	1		170	4		170	4
H2-IAd	720	734	TFKAAEIAVNQSASF	15		727						720	734		720	721	722	723	724	725	726	727	728	729	730	731	732	733	734		90		88			7			267	2		171	3		171	3
H2-IAd	721	735	FKAAEIAVNQSASFS	19.3		728						721	735		721	722	723	724	725	726	727	728	729	730	731	732	733	734	735		91		88			6			268	3		172	3		172	3
H2-IAd	798	812	NVNLNQNAALVLGKA	19.5		805						798	812		798	799	800	801	802	803	804	805	806	807	808	809	810	811	812		92		88			5			269	4		173	3		173	3
H2-IAd	799	813	VNLNQNAALVLGKAA	14.5		806						799	813		799	800	801	802	803	804	805	806	807	808	809	810	811	812	813		93		88			4			270	5		174	3		174	3
H2-IAd	800	814	NLNQNAALVLGKAAL	17.5		807						800	814		800	801	802	803	804	805	806	807	808	809	810	811	812	813	814		94		88			3			271	6		175	4		175	4
H2-IAd	801	815	LNQNAALVLGKAALW	19		808						801	815		801	802	803	804	805	806	807	808	809	810	811	812	813	814	815		95		88			2			272	7		176	5		176	5
H2-IAd	861	875	QSANQYHTLKINHLS	17		868						861	875		861	862	863	864	865	866	867	868	869	870	871	872	873	874	875		96		88			1			273	7		177	6		177	6
H2-IAd	862	876	SANQYHTLKINHLSG	16		869						862	876		862	863	864	865	866	867	868	869	870	871	872	873	874	875	876		83		89		89	13	13		274	7		178	6		178	6
H2-IAd	863	877	ANQYHTLKINHLSGN	14.25		870						863	877		863	864	865	866	867	868	869	870	871	872	873	874	875	876	877		84		89			12			275	7		179	6		179	6
H2-IAd	864	878	NQYHTLKINHLSGNG	15.3		871						864	878		864	865	866	867	868	869	870	871	872	873	874	875	876	877	878		85		89			11			276	7		180	6		180	6
H2-IEd	923	937	FDASSVQDRSRLSVS	19.45		930						923	937		923	924	925	926	927	928	929	930	931	932	933	934	935	936	937		86		89			10			277	7		181	7		181	7
H2-IAd	925	939	ASSVQDRSRLSVSLA	10.34		932						925	939		925	926	927	928	929	930	931	932	933	934	935	936	937	938	939		87		89			9			278	7		182	7		182	7
H2-IAd	926	940	SSVQDRSRLSVSLAN	5.71		933						926	940		926	927	928	929	930	931	932	933	934	935	936	937	938	939	940		88		89			8			279	7		183	7		183	7
H2-IAd	927	941	SVQDRSRLSVSLANN	5.11		934						927	941		927	928	929	930	931	932	933	934	935	936	937	938	939	940	941		89		89			7			280	7		184	7		184	7
H2-IAd	928	942	VQDRSRLSVSLANNH	4.43		935						928	942		928	929	930	931	932	933	934	935	936	937	938	939	940	941	942		90		89			6			281	6		185	7		185	7
H2-IAd	929	943	QDRSRLSVSLANNHV	5.81		936						929	943		929	930	931	932	933	934	935	936	937	938	939	940	941	942	943		91		89			5			282	5		186	7		186	7
H2-IAd	930	944	DRSRLSVSLANNHVD	8.7		937						930	944		930	931	932	933	934	935	936	937	938	939	940	941	942	943	944		92		89			4			283	5		187	6		187	6
H2-IAd	931	945	RSRLSVSLANNHVDL	13.3		938						931	945		931	932	933	934	935	936	937	938	939	940	941	942	943	944	945		93		89			3			284	5		188	5		188	5
H2-IEd	942	956	HVDLGALRYTIKTEN	17.85		949						942	956		942	943	944	945	946	947	948	949	950	951	952	953	954	955	956		94		89			2			285	5		189	4		189	4
H2-IEd	943	957	VDLGALRYTIKTENG	15.85		950						943	957		943	944	945	946	947	948	949	950	951	952	953	954	955	956	957		95		89			1			286	5		190	3		190	3
H2-IEd	944	958	DLGALRYTIKTENGI	12.95		951						944	958		944	945	946	947	948	949	950	951	952	953	954	955	956	957	958		96		90		90	14	14		287	5		191	2		191	2
H2-IEd	945	959	LGALRYTIKTENGIT	13		952						945	959		945	946	947	948	949	950	951	952	953	954	955	956	957	958	959		97		90			13			288	5		192	1		192	1
H2-IEd	946	960	GALRYTIKTENGITR	19		953						946	960		946	947	948	949	950	951	952	953	954	955	956	957	958	959	960		84		90			12			289	5		193	1		193	1
H2-IEd	957	971	GITRLYNPYAENRRR	14.5		964						957	971		957	958	959	960	961	962	963	964	965	966	967	968	969	970	971		85		90			11			290	5		194	1		194	1
H2-IEd	958	972	ITRLYNPYAENRRRV	7.5		965						958	972		958	959	960	961	962	963	964	965	966	967	968	969	970	971	972		86		90			10			291	5		195	1		195	1
H2-IEd	959	973	TRLYNPYAENRRRVK	0.91		966						959	973		959	960	961	962	963	964	965	966	967	968	969	970	971	972	973		87		90			9			292	6		196	#N/A		196	0
H2-IEd	960	974	RLYNPYAENRRRVKP	0.71		967						960	974		960	961	962	963	964	965	966	967	968	969	970	971	972	973	974		88		90			8			293	7		197	#N/A		197	0
H2-IEd	961	975	LYNPYAENRRRVKPV	0.62		968						961	975		961	962	963	964	965	966	967	968	969	970	971	972	973	974	975		89		90			7			294	8		198	1		198	1
H2-IEd	962	976	YNPYAENRRRVKPVP	0.89		969						962	976		962	963	964	965	966	967	968	969	970	971	972	973	974	975	976		90		90			6			295	9		199	2		199	2
H2-IEd	963	977	NPYAENRRRVKPVPS	0.99		970						963	977		963	964	965	966	967	968	969	970	971	972	973	974	975	976	977		91		90			5			296	10		200	3		200	3
H2-IEd	964	978	PYAENRRRVKPVPSP	4.88		971						964	978		964	965	966	967	968	969	970	971	972	973	974	975	976	977	978		92		90			4			297	11		201	3		201	3
H2-IEd	965	979	YAENRRRVKPVPSPA	5.35		972						965	979		965	966	967	968	969	970	971	972	973	974	975	976	977	978	979		93		90			3			298	11		202	3		202	3
H2-IAd	965	979	YAENRRRVKPVPSPA	12.75		972						965	979		965	966	967	968	969	970	971	972	973	974	975	976	977	978	979		94		90			2			299	11		203	4		203	4
H2-IAd	966	980	AENRRRVKPVPSPAT	6.95		973						966	980		966	967	968	969	970	971	972	973	974	975	976	977	978	979	980		95		90			1			300	11		204	5		204	5
H2-IAd	967	981	ENRRRVKPVPSPATN	6.35		974						967	981		967	968	969	970	971	972	973	974	975	976	977	978	979	980	981		96		91		91	15	15		301	11		205	7		205	7
H2-IAd	968	982	NRRRVKPVPSPATNT	14.15		975						968	982		968	969	970	971	972	973	974	975	976	977	978	979	980	981	982		97		91			14			302	11		206	9		206	9
H2-IAd	969	983	RRRVKPVPSPATNTA	13.7		976						969	983		969	970	971	972	973	974	975	976	977	978	979	980	981	982	983		98		91			13			303	12		207	11		207	11
						* Presended for diagram drawing purposes.																									85		91			12			304	13		208	13		208	13
																															86		91			11			305	14		209	14		209	14
																															87		91			10			306	14		210	14		210	14
																															88		91			9			307	13		211	14		211	14
																															89		91			8			308	12		212	14		212	14
																															90		91			7			309	11		213	13		213	13
																															91		91			6			310	10		214	12		214	12
																															92		91			5			311	9		215	11		215	11
																															93		91			4			312	8		216	11		216	11
																															94		91			3			313	7		217	11		217	11
																															95		91			2			314	6		218	10		218	10
																															96		91			1			315	5		219	9		219	9
																															97		92		92	15	15		316	4		220	7		220	7
																															98		92			14			317	3		221	5		221	5
																															99		92			13			318	2		222	3		222	3
																															86		92			12			319	1		223	1		223	1
																															87		92			11			333	1		224	#N/A		224	0
																															88		92			10			334	2		225	#N/A		225	0
																															89		92			9			335	3		226	#N/A		226	0
																															90		92			8			336	4		227	#N/A		227	0
																															91		92			7			337	5		228	#N/A		228	0
																															92		92			6			338	6		229	#N/A		229	0
																															93		92			5			339	6		230	#N/A		230	0
																															94		92			4			340	6		231	#N/A		231	0
																															95		92			3			341	6		232	#N/A		232	0
																															96		92			2			342	6		233	#N/A		233	0
																															97		92			1			343	6		234	#N/A		234	0
																															98		93		93	16	16		344	6		235	#N/A		235	0
																															99		93			15			345	6		236	#N/A		236	0
																															100		93			14			346	6		237	#N/A		237	0
																															87		93			13			347	6		238	#N/A		238	0
																															88		93			12			348	5		239	#N/A		239	0
																															89		93			11			349	4		240	#N/A		240	0
																															90		93			10			350	3		241	#N/A		241	0
																															91		93			9			351	2		242	#N/A		242	0
																															92		93			8			352	1		243	#N/A		243	0
																															93		93			7			404	1		244	#N/A		244	0
																															94		93			6			405	2		245	1		245	1
																															95		93			5			406	2		246	2		246	2
																															96		93			4			407	3		247	3		247	3
																															97		93			3			408	3		248	4		248	4
																															98		93			2			409	3		249	5		249	5
																															99		93			1			410	3		250	6		250	6
																															100		94		94	17	17		411	3		251	7		251	7
																															101		94			16			412	3		252	7		252	7
																															88		94			15			413	3		253	7		253	7
																															89		94			14			414	3		254	7		254	7
																															90		94			13			415	3		255	7		255	7
																															91		94			12			416	3		256	7		256	7
																															92		94			11			417	3		257	7		257	7
																															93		94			10			418	3		258	7		258	7
																															94		94			9			419	2		259	7		259	7
																															95		94			8			420	1		260	6		260	6
																															96		94			7			421	1		261	5		261	5
																															97		94			6			485	1		262	4		262	4
																															98		94			5			486	2		263	3		263	3
																															99		94			4			487	3		264	2		264	2
																															100		94			3			488	4		265	1		265	1
																															101		94			2			489	5		266	1		266	1
																															102		94			1			490	5		267	2		267	2
																															89		95		95	18	18		491	5		268	3		268	3
																															90		95			17			492	5		269	4		269	4
																															91		95			16			493	5		270	5		270	5
																															92		95			15			494	5		271	6		271	6
																															93		95			14			495	5		272	7		272	7
																															94		95			13			496	5		273	7		273	7
																															95		95			12			497	5		274	7		274	7
																															96		95			11			498	5		275	7		275	7
																															97		95			10			499	5		276	7		276	7
																															98		95			9			500	4		277	7		277	7
																															99		95			8			501	3		278	7		278	7
																															100		95			7			502	2		279	7		279	7
																															101		95			6			503	1		280	7		280	7
																															102		95			5			552	1		281	6		281	6
																															103		95			4			553	2		282	5		282	5
																															89		95			3			554	3		283	5		283	5
																															90		95			2			555	4		284	5		284	5
																															91		95			1			556	5		285	5		285	5
																															92		96		96	17	17		557	6		286	5		286	5
																															93		96			16			558	7		287	5		287	5
																															94		96			15			559	8		288	5		288	5
																															95		96			14			560	9		289	5		289	5
																															96		96			13			561	10		290	5		290	5
																															97		96			12			562	10		291	5		291	5
																															98		96			11			563	10		292	6		292	6
																															99		96			10			564	10		293	7		293	7
																															100		96			9			565	10		294	8		294	8
																															101		96			8			566	10		295	9		295	9
																															102		96			7			567	9		296	10		296	10
																															103		96			6			568	9		297	11		297	11
																															90		96			5			569	9		298	11		298	11
																															91		96			4			570	9		299	11		299	11
																															92		96			3			571	9		300	11		300	11
																															93		96			2			572	9		301	11		301	11
																															94		96			1			573	9		302	11		302	11
																															95		97		97	16	16		574	9		303	12		303	12
																															96		97			15			575	10		304	13		304	13
																															97		97			14			576	11		305	14		305	14
																															98		97			13			577	13		306	14		306	14
																															99		97			12			578	15		307	13		307	13
																															100		97			11			579	17		308	12		308	12
																															101		97			10			580	18		309	11		309	11
																															102		97			9			581	19		310	10		310	10
																															103		97			8			582	19		311	9		311	9
																															104		97			7			583	18		312	8		312	8
																															90		97			6			584	17		313	7		313	7
																															91		97			5			585	16		314	6		314	6
																															92		97			4			586	15		315	5		315	5
																															93		97			3			587	14		316	4		316	4
																															94		97			2			588	13		317	3		317	3
																															95		97			1			589	12		318	2		318	2
																															96		98		98	15	15		590	10		319	1		319	1
																															97		98			14			591	8		320	#N/A		320	0
																															98		98			13			592	6		321	#N/A		321	0
																															99		98			12			593	4		322	#N/A		322	0
																															100		98			11			594	2		323	#N/A		323	0
																															101		98			10			595	1		324	#N/A		324	0
																															102		98			9			686	1		325	#N/A		325	0
																															103		98			8			687	2		326	#N/A		326	0
																															104		98			7			688	3		327	#N/A		327	0
																															91		98			6			689	4		328	#N/A		328	0
																															92		98			5			690	5		329	#N/A		329	0
																															93		98			4			691	6		330	#N/A		330	0
																															94		98			3			692	7		331	#N/A		331	0
																															95		98			2			693	7		332	#N/A		332	0
																															96		98			1			694	7		333	1		333	1
																															97		99		99	14	14		695	7		334	2		334	2
																															98		99			13			696	7		335	3		335	3
																															99		99			12			697	7		336	4		336	4
																															100		99			11			698	7		337	5		337	5
																															101		99			10			699	7		338	6		338	6
																															102		99			9			700	7		339	6		339	6
																															103		99			8			701	6		340	6		340	6
																															104		99			7			702	5		341	6		341	6
																															105		99			6			703	4		342	6		342	6
																															91		99			5			704	3		343	6		343	6
																															92		99			4			705	2		344	6		344	6
																															93		99			3			706	1		345	6		345	6
																															94		99			2			710	1		346	6		346	6
																															95		99			1			711	2		347	6		347	6
																															96		100		100	13	13		712	2		348	5		348	5
																															97		100			12			713	2		349	4		349	4
																															98		100			11			714	3		350	3		350	3
																															99		100			10			715	4		351	2		351	2
																															100		100			9			716	5		352	1		352	1
																															101		100			8			717	6		353	#N/A		353	0
																															102		100			7			718	7		354	#N/A		354	0
																															103		100			6			719	8		355	#N/A		355	0
																															104		100			5			720	9		356	#N/A		356	0
																															105		100			4			721	10		357	#N/A		357	0
																															92		100			3			722	10		358	#N/A		358	0
																															93		100			2			723	10		359	#N/A		359	0
																															94		100			1			724	10		360	#N/A		360	0
																															95		101		101	12	12		725	9		361	#N/A		361	0
																															96		101			11			726	8		362	#N/A		362	0
																															97		101			10			727	8		363	#N/A		363	0
																															98		101			9			728	8		364	#N/A		364	0
																															99		101			8			729	7		365	#N/A		365	0
																															100		101			7			730	6		366	#N/A		366	0
																															101		101			6			731	5		367	#N/A		367	0
																															102		101			5			732	4		368	#N/A		368	0
																															103		101			4			733	3		369	#N/A		369	0
																															104		101			3			734	2		370	#N/A		370	0
																															105		101			2			735	1		371	#N/A		371	0
																															106		101			1			798	1		372	#N/A		372	0
																															93		102		102	11	11		799	2		373	#N/A		373	0
																															94		102			10			800	3		374	#N/A		374	0
																															95		102			9			801	4		375	#N/A		375	0
																															96		102			8			802	4		376	#N/A		376	0
																															97		102			7			803	4		377	#N/A		377	0
																															98		102			6			804	4		378	#N/A		378	0
																															99		102			5			805	4		379	#N/A		379	0
																															100		102			4			806	4		380	#N/A		380	0
																															101		102			3			807	4		381	#N/A		381	0
																															102		102			2			808	4		382	#N/A		382	0
																															103		102			1			809	4		383	#N/A		383	0
																															104		103		103	10	10		810	4		384	#N/A		384	0
																															105		103			9			811	4		385	#N/A		385	0
																															106		103			8			812	4		386	#N/A		386	0
																															107		103			7			813	3		387	#N/A		387	0
																															94		103			6			814	2		388	#N/A		388	0
																															95		103			5			815	1		389	#N/A		389	0
																															96		103			4			861	1		390	#N/A		390	0
																															97		103			3			862	2		391	#N/A		391	0
																															98		103			2			863	3		392	#N/A		392	0
																															99		103			1			864	4		393	#N/A		393	0
																															100		104		104	8	8		865	4		394	#N/A		394	0
																															101		104			7			866	4		395	#N/A		395	0
																															102		104			6			867	4		396	#N/A		396	0
																															103		104			5			868	4		397	#N/A		397	0
																															104		104			4			869	4		398	#N/A		398	0
																															105		104			3			870	4		399	#N/A		399	0
																															106		104			2			871	4		400	#N/A		400	0
																															107		104			1			872	4		401	#N/A		401	0
																															108		105		105	6	6		873	4		402	#N/A		402	0
																															95		105			5			874	4		403	#N/A		403	0
																															96		105			4			875	4		404	1		404	1
																															97		105			3			876	3		405	2		405	2
																															98		105			2			877	2		406	2		406	2
																															99		105			1			878	1		407	3		407	3
																															100		106		106	4	4		923	1		408	3		408	3
																															101		106			3			924	1		409	3		409	3
																															102		106			2			925	2		410	3		410	3
																															103		106			1			926	3		411	3		411	3
																															104		107		107	3	3		927	4		412	3		412	3
																															105		107			2			928	5		413	3		413	3
																															106		107			1			929	6		414	3		414	3
																															107		108		108	2	2		930	7		415	3		415	3
																															108		108			1			931	8		416	3		416	3
																															109		109		109	1	1		932	8		417	3		417	3
																															155		155		155	1	1		933	8		418	3		418	3
																															156		156		156	2	2		934	8		419	2		419	2
																															157		156			1			935	8		420	1		420	1
																															158		157		157	3	3		936	8		421	1		421	1
																															159		157			2			937	8		422	#N/A		422	0
																															160		157			1			938	7		423	#N/A		423	0
																															161		158		158	4	4		939	7		424	#N/A		424	0
																															162		158			3			940	6		425	#N/A		425	0
																															163		158			2			941	5		426	#N/A		426	0
																															164		158			1			942	5		427	#N/A		427	0
																															165		159		159	5	5		943	5		428	#N/A		428	0
																															166		159			4			944	5		429	#N/A		429	0
																															167		159			3			945	5		430	#N/A		430	0
																															168		159			2			946	5		431	#N/A		431	0
																															169		159			1			947	5		432	#N/A		432	0
																															156		160		160	5	5		948	5		433	#N/A		433	0
																															157		160			4			949	5		434	#N/A		434	0
																															158		160			3			950	5		435	#N/A		435	0
																															159		160			2			951	5		436	#N/A		436	0
																															160		160			1			952	5		437	#N/A		437	0
																															161		161		161	5	5		953	5		438	#N/A		438	0
																															162		161			4			954	5		439	#N/A		439	0
																															163		161			3			955	5		440	#N/A		440	0
																															164		161			2			956	5		441	#N/A		441	0
																															165		161			1			957	5		442	#N/A		442	0
																															166		162		162	5	5		958	5		443	#N/A		443	0
																															167		162			4			959	5		444	#N/A		444	0
																															168		162			3			960	5		445	#N/A		445	0
																															169		162			2			961	5		446	#N/A		446	0
																															170		162			1			962	6		447	#N/A		447	0
																															157		163		163	5	5		963	7		448	#N/A		448	0
																															158		163			4			964	8		449	#N/A		449	0
																															159		163			3			965	10		450	#N/A		450	0
																															160		163			2			966	11		451	#N/A		451	0
																															161		163			1			967	12		452	#N/A		452	0
																															162		164		164	5	5		968	13		453	#N/A		453	0
																															163		164			4			969	14		454	#N/A		454	0
																															164		164			3			970	14		455	#N/A		455	0
																															165		164			2			971	14		456	#N/A		456	0
																															166		164			1			972	13		457	#N/A		457	0
																															167		165		165	5	5		973	12		458	#N/A		458	0
																															168		165			4			974	11		459	#N/A		459	0
																															169		165			3			975	10		460	#N/A		460	0
																															170		165			2			976	9		461	#N/A		461	0
																															171		165			1			977	8		462	#N/A		462	0
																															158		166		166	5	5		978	7		463	#N/A		463	0
																															159		166			4			979	6		464	#N/A		464	0
																															160		166			3			980	4		465	#N/A		465	0
																															161		166			2			981	3		466	#N/A		466	0
																															162		166			1			982	2		467	#N/A		467	0
																															163		167		167	5	5		983	1		468	#N/A		468	0
																															164		167			4						469	#N/A		469	0
																															165		167			3						470	#N/A		470	0
																															166		167			2						471	#N/A		471	0
																															167		167			1						472	#N/A		472	0
																															168		168		168	5	5					473	#N/A		473	0
																															169		168			4						474	#N/A		474	0
																															170		168			3						475	#N/A		475	0
																															171		168			2						476	#N/A		476	0
																															172		168			1						477	#N/A		477	0
																															159		169		169	5	5					478	#N/A		478	0
																															160		169			4						479	#N/A		479	0
																															161		169			3						480	#N/A		480	0
																															162		169			2						481	#N/A		481	0
																															163		169			1						482	#N/A		482	0
																															164		170		170	4	4					483	#N/A		483	0
																															165		170			3						484	#N/A		484	0
																															166		170			2						485	1		485	1
																															167		170			1						486	2		486	2
																															168		171		171	3	3					487	3		487	3
																															169		171			2						488	4		488	4
																															170		171			1						489	5		489	5
																															171		172		172	3	3					490	5		490	5
																															172		172			2						491	5		491	5
																															173		172			1						492	5		492	5
																															172		173		173	3	3					493	5		493	5
																															173		173			2						494	5		494	5
																															174		173			1						495	5		495	5
																															175		174		174	3	3					496	5		496	5
																															176		174			2						497	5		497	5
																															177		174			1						498	5		498	5
																															178		175		175	4	4					499	5		499	5
																															179		175			3						500	4		500	4
																															180		175			2						501	3		501	3
																															181		175			1						502	2		502	2
																															182		176		176	5	5					503	1		503	1
																															183		176			4						504	#N/A		504	0
																															184		176			3						505	#N/A		505	0
																															185		176			2						506	#N/A		506	0
																															186		176			1						507	#N/A		507	0
																															173		177		177	6	6					508	#N/A		508	0
																															174		177			5						509	#N/A		509	0
																															175		177			4						510	#N/A		510	0
																															176		177			3						511	#N/A		511	0
																															177		177			2						512	#N/A		512	0
																															178		177			1						513	#N/A		513	0
																															179		178		178	6	6					514	#N/A		514	0
																															180		178			5						515	#N/A		515	0
																															181		178			4						516	#N/A		516	0
																															182		178			3						517	#N/A		517	0
																															183		178			2						518	#N/A		518	0
																															184		178			1						519	#N/A		519	0
																															185		179		179	6	6					520	#N/A		520	0
																															186		179			5						521	#N/A		521	0
																															187		179			4						522	#N/A		522	0
																															174		179			3						523	#N/A		523	0
																															175		179			2						524	#N/A		524	0
																															176		179			1						525	#N/A		525	0
																															177		180		180	6	6					526	#N/A		526	0
																															178		180			5						527	#N/A		527	0
																															179		180			4						528	#N/A		528	0
																															180		180			3						529	#N/A		529	0
																															181		180			2						530	#N/A		530	0
																															182		180			1						531	#N/A		531	0
																															183		181		181	7	7					532	#N/A		532	0
																															184		181			6						533	#N/A		533	0
																															185		181			5						534	#N/A		534	0
																															186		181			4						535	#N/A		535	0
																															187		181			3						536	#N/A		536	0
																															188		181			2						537	#N/A		537	0
																															175		181			1						538	#N/A		538	0
																															176		182		182	7	7					539	#N/A		539	0
																															177		182			6						540	#N/A		540	0
																															178		182			5						541	#N/A		541	0
																															179		182			4						542	#N/A		542	0
																															180		182			3						543	#N/A		543	0
																															181		182			2						544	#N/A		544	0
																															182		182			1						545	#N/A		545	0
																															183		183		183	7	7					546	#N/A		546	0
																															184		183			6						547	#N/A		547	0
																															185		183			5						548	#N/A		548	0
																															186		183			4						549	#N/A		549	0
																															187		183			3						550	#N/A		550	0
																															188		183			2						551	#N/A		551	0
																															189		183			1						552	1		552	1
																															176		184		184	7	7					553	2		553	2
																															177		184			6						554	3		554	3
																															178		184			5						555	4		555	4
																															179		184			4						556	5		556	5
																															180		184			3						557	6		557	6
																															181		184			2						558	7		558	7
																															182		184			1						559	8		559	8
																															183		185		185	7	7					560	9		560	9
																															184		185			6						561	10		561	10
																															185		185			5						562	10		562	10
																															186		185			4						563	10		563	10
																															187		185			3						564	10		564	10
																															188		185			2						565	10		565	10
																															189		185			1						566	10		566	10
																															190		186		186	7	7					567	9		567	9
																															177		186			6						568	9		568	9
																															178		186			5						569	9		569	9
																															179		186			4						570	9		570	9
																															180		186			3						571	9		571	9
																															181		186			2						572	9		572	9
																															182		186			1						573	9		573	9
																															183		187		187	6	6					574	9		574	9
																															184		187			5						575	10		575	10
																															185		187			4						576	11		576	11
																															186		187			3						577	13		577	13
																															187		187			2						578	15		578	15
																															188		187			1						579	17		579	17
																															189		188		188	5	5					580	18		580	18
																															190		188			4						581	19		581	19
																															191		188			3						582	19		582	19
																															181		188			2						583	18		583	18
																															182		188			1						584	17		584	17
																															183		189		189	4	4					585	16		585	16
																															184		189			3						586	15		586	15
																															185		189			2						587	14		587	14
																															186		189			1						588	13		588	13
																															187		190		190	3	3					589	12		589	12
																															188		190			2						590	10		590	10
																															189		190			1						591	8		591	8
																															190		191		191	2	2					592	6		592	6
																															191		191			1						593	4		593	4
																															192		192		192	1	1					594	2		594	2
																															193		193		193	1	1					595	1		595	1
																															194		194		194	1	1					596	#N/A		596	0
																															195		195		195	1	1					597	#N/A		597	0
																															198		198		198	1	1					598	#N/A		598	0
																															199		199		199	2	2					599	#N/A		599	0
																															200		199			1						600	#N/A		600	0
																															201		200		200	3	3					601	#N/A		601	0
																															202		200			2						602	#N/A		602	0
																															203		200			1						603	#N/A		603	0
																															204		201		201	3	3					604	#N/A		604	0
																															205		201			2						605	#N/A		605	0
																															206		201			1						606	#N/A		606	0
																															207		202		202	3	3					607	#N/A		607	0
																															208		202			2						608	#N/A		608	0
																															209		202			1						609	#N/A		609	0
																															210		203		203	4	4					610	#N/A		610	0
																															211		203			3						611	#N/A		611	0
																															212		203			2						612	#N/A		612	0
																															199		203			1						613	#N/A		613	0
																															200		204		204	5	5					614	#N/A		614	0
																															201		204			4						615	#N/A		615	0
																															202		204			3						616	#N/A		616	0
																															203		204			2						617	#N/A		617	0
																															204		204			1						618	#N/A		618	0
																															205		205		205	7	7					619	#N/A		619	0
																															206		205			6						620	#N/A		620	0
																															207		205			5						621	#N/A		621	0
																															208		205			4						622	#N/A		622	0
																															209		205			3						623	#N/A		623	0
																															210		205			2						624	#N/A		624	0
																															211		205			1						625	#N/A		625	0
																															212		206		206	9	9					626	#N/A		626	0
																															213		206			8						627	#N/A		627	0
																															200		206			7						628	#N/A		628	0
																															201		206			6						629	#N/A		629	0
																															202		206			5						630	#N/A		630	0
																															203		206			4						631	#N/A		631	0
																															204		206			3						632	#N/A		632	0
																															205		206			2						633	#N/A		633	0
																															206		206			1						634	#N/A		634	0
																															207		207		207	11	11					635	#N/A		635	0
																															208		207			10						636	#N/A		636	0
																															209		207			9						637	#N/A		637	0
																															210		207			8						638	#N/A		638	0
																															211		207			7						639	#N/A		639	0
																															212		207			6						640	#N/A		640	0
																															213		207			5						641	#N/A		641	0
																															214		207			4						642	#N/A		642	0
																															203		207			3						643	#N/A		643	0
																															204		207			2						644	#N/A		644	0
																															205		207			1						645	#N/A		645	0
																															206		208		208	13	13					646	#N/A		646	0
																															207		208			12						647	#N/A		647	0
																															208		208			11						648	#N/A		648	0
																															209		208			10						649	#N/A		649	0
																															210		208			9						650	#N/A		650	0
																															211		208			8						651	#N/A		651	0
																															212		208			7						652	#N/A		652	0
																															213		208			6						653	#N/A		653	0
																															214		208			5						654	#N/A		654	0
																															215		208			4						655	#N/A		655	0
																															216		208			3						656	#N/A		656	0
																															217		208			2						657	#N/A		657	0
																															204		208			1						658	#N/A		658	0
																															205		209		209	14	14					659	#N/A		659	0
																															206		209			13						660	#N/A		660	0
																															207		209			12						661	#N/A		661	0
																															208		209			11						662	#N/A		662	0
																															209		209			10						663	#N/A		663	0
																															210		209			9						664	#N/A		664	0
																															211		209			8						665	#N/A		665	0
																															212		209			7						666	#N/A		666	0
																															213		209			6						667	#N/A		667	0
																															214		209			5						668	#N/A		668	0
																															215		209			4						669	#N/A		669	0
																															216		209			3						670	#N/A		670	0
																															217		209			2						671	#N/A		671	0
																															218		209			1						672	#N/A		672	0
																															205		210		210	14	14					673	#N/A		673	0
																															206		210			13						674	#N/A		674	0
																															207		210			12						675	#N/A		675	0
																															208		210			11						676	#N/A		676	0
																															209		210			10						677	#N/A		677	0
																															210		210			9						678	#N/A		678	0
																															211		210			8						679	#N/A		679	0
																															212		210			7						680	#N/A		680	0
																															213		210			6						681	#N/A		681	0
																															214		210			5						682	#N/A		682	0
																															215		210			4						683	#N/A		683	0
																															216		210			3						684	#N/A		684	0
																															217		210			2						685	#N/A		685	0
																															218		210			1						686	1		686	1
																															219		211		211	14	14					687	2		687	2
																															205		211			13						688	3		688	3
																															206		211			12						689	4		689	4
																															207		211			11						690	5		690	5
																															208		211			10						691	6		691	6
																															209		211			9						692	7		692	7
																															210		211			8						693	7		693	7
																															211		211			7						694	7		694	7
																															212		211			6						695	7		695	7
																															213		211			5						696	7		696	7
																															214		211			4						697	7		697	7
																															215		211			3						698	7		698	7
																															216		211			2						699	7		699	7
																															217		211			1						700	7		700	7
																															218		212		212	14	14					701	6		701	6
																															219		212			13						702	5		702	5
																															206		212			12						703	4		703	4
																															207		212			11						704	3		704	3
																															208		212			10						705	2		705	2
																															209		212			9						706	1		706	1
																															210		212			8						707	#N/A		707	0
																															211		212			7						708	#N/A		708	0
																															212		212			6						709	#N/A		709	0
																															213		212			5						710	1		710	1
																															214		212			4						711	2		711	2
																															215		212			3						712	2		712	2
																															216		212			2						713	2		713	2
																															217		212			1						714	3		714	3
																															218		213		213	13	13					715	4		715	4
																															219		213			12						716	5		716	5
																															220		213			11						717	6		717	6
																															206		213			10						718	7		718	7
																															207		213			9						719	8		719	8
																															208		213			8						720	9		720	9
																															209		213			7						721	10		721	10
																															210		213			6						722	10		722	10
																															211		213			5						723	10		723	10
																															212		213			4						724	10		724	10
																															213		213			3						725	9		725	9
																															214		213			2						726	8		726	8
																															215		213			1						727	8		727	8
																															216		214		214	12	12					728	8		728	8
																															217		214			11						729	7		729	7
																															218		214			10						730	6		730	6
																															219		214			9						731	5		731	5
																															220		214			8						732	4		732	4
																															207		214			7						733	3		733	3
																															208		214			6						734	2		734	2
																															209		214			5						735	1		735	1
																															210		214			4						736	#N/A		736	0
																															211		214			3						737	#N/A		737	0
																															212		214			2						738	#N/A		738	0
																															213		214			1						739	#N/A		739	0
																															214		215		215	11	11					740	#N/A		740	0
																															215		215			10						741	#N/A		741	0
																															216		215			9						742	#N/A		742	0
																															217		215			8						743	#N/A		743	0
																															218		215			7						744	#N/A		744	0
																															219		215			6						745	#N/A		745	0
																															220		215			5						746	#N/A		746	0
																															221		215			4						747	#N/A		747	0
																															207		215			3						748	#N/A		748	0
																															208		215			2						749	#N/A		749	0
																															209		215			1						750	#N/A		750	0
																															210		216		216	11	11					751	#N/A		751	0
																															211		216			10						752	#N/A		752	0
																															212		216			9						753	#N/A		753	0
																															213		216			8						754	#N/A		754	0
																															214		216			7						755	#N/A		755	0
																															215		216			6						756	#N/A		756	0
																															216		216			5						757	#N/A		757	0
																															217		216			4						758	#N/A		758	0
																															218		216			3						759	#N/A		759	0
																															219		216			2						760	#N/A		760	0
																															220		216			1						761	#N/A		761	0
																															221		217		217	11	11					762	#N/A		762	0
																															208		217			10						763	#N/A		763	0
																															209		217			9						764	#N/A		764	0
																															210		217			8						765	#N/A		765	0
																															211		217			7						766	#N/A		766	0
																															212		217			6						767	#N/A		767	0
																															213		217			5						768	#N/A		768	0
																															214		217			4						769	#N/A		769	0
																															215		217			3						770	#N/A		770	0
																															216		217			2						771	#N/A		771	0
																															217		217			1						772	#N/A		772	0
																															218		218		218	10	10					773	#N/A		773	0
																															219		218			9						774	#N/A		774	0
																															220		218			8						775	#N/A		775	0
																															221		218			7						776	#N/A		776	0
																															222		218			6						777	#N/A		777	0
																															208		218			5						778	#N/A		778	0
																															209		218			4						779	#N/A		779	0
																															210		218			3						780	#N/A		780	0
																															211		218			2						781	#N/A		781	0
																															212		218			1						782	#N/A		782	0
																															213		219		219	9	9					783	#N/A		783	0
																															214		219			8						784	#N/A		784	0
																															215		219			7						785	#N/A		785	0
																															216		219			6						786	#N/A		786	0
																															217		219			5						787	#N/A		787	0
																															218		219			4						788	#N/A		788	0
																															219		219			3						789	#N/A		789	0
																															220		219			2						790	#N/A		790	0
																															221		219			1						791	#N/A		791	0
																															222		220		220	7	7					792	#N/A		792	0
																															209		220			6						793	#N/A		793	0
																															210		220			5						794	#N/A		794	0
																															211		220			4						795	#N/A		795	0
																															212		220			3						796	#N/A		796	0
																															213		220			2						797	#N/A		797	0
																															214		220			1						798	1		798	1
																															215		221		221	5	5					799	2		799	2
																															216		221			4						800	3		800	3
																															217		221			3						801	4		801	4
																															218		221			2						802	4		802	4
																															219		221			1						803	4		803	4
																															220		222		222	3	3					804	4		804	4
																															221		222			2						805	4		805	4
																															222		222			1						806	4		806	4
																															223		223		223	1	1					807	4		807	4
																															245		245		245	1	1					808	4		808	4
																															246		246		246	2	2					809	4		809	4
																															247		246			1						810	4		810	4
																															248		247		247	3	3					811	4		811	4
																															249		247			2						812	4		812	4
																															250		247			1						813	3		813	3
																															251		248		248	4	4					814	2		814	2
																															252		248			3						815	1		815	1
																															253		248			2						816	#N/A		816	0
																															254		248			1						817	#N/A		817	0
																															255		249		249	5	5					818	#N/A		818	0
																															256		249			4						819	#N/A		819	0
																															257		249			3						820	#N/A		820	0
																															258		249			2						821	#N/A		821	0
																															259		249			1						822	#N/A		822	0
																															246		250		250	6	6					823	#N/A		823	0
																															247		250			5						824	#N/A		824	0
																															248		250			4						825	#N/A		825	0
																															249		250			3						826	#N/A		826	0
																															250		250			2						827	#N/A		827	0
																															251		250			1						828	#N/A		828	0
																															252		251		251	7	7					829	#N/A		829	0
																															253		251			6						830	#N/A		830	0
																															254		251			5						831	#N/A		831	0
																															255		251			4						832	#N/A		832	0
																															256		251			3						833	#N/A		833	0
																															257		251			2						834	#N/A		834	0
																															258		251			1						835	#N/A		835	0
																															259		252		252	7	7					836	#N/A		836	0
																															260		252			6						837	#N/A		837	0
																															247		252			5						838	#N/A		838	0
																															248		252			4						839	#N/A		839	0
																															249		252			3						840	#N/A		840	0
																															250		252			2						841	#N/A		841	0
																															251		252			1						842	#N/A		842	0
																															252		253		253	7	7					843	#N/A		843	0
																															253		253			6						844	#N/A		844	0
																															254		253			5						845	#N/A		845	0
																															255		253			4						846	#N/A		846	0
																															256		253			3						847	#N/A		847	0
																															257		253			2						848	#N/A		848	0
																															258		253			1						849	#N/A		849	0
																															259		254		254	7	7					850	#N/A		850	0
																															260		254			6						851	#N/A		851	0
																															261		254			5						852	#N/A		852	0
																															248		254			4						853	#N/A		853	0
																															249		254			3						854	#N/A		854	0
																															250		254			2						855	#N/A		855	0
																															251		254			1						856	#N/A		856	0
																															252		255		255	7	7					857	#N/A		857	0
																															253		255			6						858	#N/A		858	0
																															254		255			5						859	#N/A		859	0
																															255		255			4						860	#N/A		860	0
																															256		255			3						861	1		861	1
																															257		255			2						862	2		862	2
																															258		255			1						863	3		863	3
																															259		256		256	7	7					864	4		864	4
																															260		256			6						865	4		865	4
																															261		256			5						866	4		866	4
																															262		256			4						867	4		867	4
																															249		256			3						868	4		868	4
																															250		256			2						869	4		869	4
																															251		256			1						870	4		870	4
																															252		257		257	7	7					871	4		871	4
																															253		257			6						872	4		872	4
																															254		257			5						873	4		873	4
																															255		257			4						874	4		874	4
																															256		257			3						875	4		875	4
																															257		257			2						876	3		876	3
																															258		257			1						877	2		877	2
																															259		258		258	7	7					878	1		878	1
																															260		258			6						879	#N/A		879	0
																															261		258			5						880	#N/A		880	0
																															262		258			4						881	#N/A		881	0
																															263		258			3						882	#N/A		882	0
																															250		258			2						883	#N/A		883	0
																															251		258			1						884	#N/A		884	0
																															252		259		259	7	7					885	#N/A		885	0
																															253		259			6						886	#N/A		886	0
																															254		259			5						887	#N/A		887	0
																															255		259			4						888	#N/A		888	0
																															256		259			3						889	#N/A		889	0
																															257		259			2						890	#N/A		890	0
																															258		259			1						891	#N/A		891	0
																															259		260		260	6	6					892	#N/A		892	0
																															260		260			5						893	#N/A		893	0
																															261		260			4						894	#N/A		894	0
																															262		260			3						895	#N/A		895	0
																															263		260			2						896	#N/A		896	0
																															264		260			1						897	#N/A		897	0
																															251		261		261	5	5					898	#N/A		898	0
																															252		261			4						899	#N/A		899	0
																															253		261			3						900	#N/A		900	0
																															254		261			2						901	#N/A		901	0
																															255		261			1						902	#N/A		902	0
																															256		262		262	4	4					903	#N/A		903	0
																															257		262			3						904	#N/A		904	0
																															258		262			2						905	#N/A		905	0
																															259		262			1						906	#N/A		906	0
																															260		263		263	3	3					907	#N/A		907	0
																															261		263			2						908	#N/A		908	0
																															262		263			1						909	#N/A		909	0
																															263		264		264	2	2					910	#N/A		910	0
																															264		264			1						911	#N/A		911	0
																															265		265		265	1	1					912	#N/A		912	0
																															266		266		266	1	1					913	#N/A		913	0
																															267		267		267	2	2					914	#N/A		914	0
																															268		267			1						915	#N/A		915	0
																															269		268		268	3	3					916	#N/A		916	0
																															270		268			2						917	#N/A		917	0
																															271		268			1						918	#N/A		918	0
																															272		269		269	4	4					919	#N/A		919	0
																															273		269			3						920	#N/A		920	0
																															274		269			2						921	#N/A		921	0
																															275		269			1						922	#N/A		922	0
																															276		270		270	5	5					923	1		923	1
																															277		270			4						924	1		924	1
																															278		270			3						925	2		925	2
																															279		270			2						926	3		926	3
																															280		270			1						927	4		927	4
																															267		271		271	6	6					928	5		928	5
																															268		271			5						929	6		929	6
																															269		271			4						930	7		930	7
																															270		271			3						931	8		931	8
																															271		271			2						932	8		932	8
																															272		271			1						933	8		933	8
																															273		272		272	7	7					934	8		934	8
																															274		272			6						935	8		935	8
																															275		272			5						936	8		936	8
																															276		272			4						937	8		937	8
																															277		272			3						938	7		938	7
																															278		272			2						939	7		939	7
																															279		272			1						940	6		940	6
																															280		273		273	7	7					941	5		941	5
																															281		273			6						942	5		942	5
																															268		273			5						943	5		943	5
																															269		273			4						944	5		944	5
																															270		273			3						945	5		945	5
																															271		273			2						946	5		946	5
																															272		273			1						947	5		947	5
																															273		274		274	7	7					948	5		948	5
																															274		274			6						949	5		949	5
																															275		274			5						950	5		950	5
																															276		274			4						951	5		951	5
																															277		274			3						952	5		952	5
																															278		274			2						953	5		953	5
																															279		274			1						954	5		954	5
																															280		275		275	7	7					955	5		955	5
																															281		275			6						956	5		956	5
																															282		275			5						957	5		957	5
																															269		275			4						958	5		958	5
																															270		275			3						959	5		959	5
																															271		275			2						960	5		960	5
																															272		275			1						961	5		961	5
																															273		276		276	7	7					962	6		962	6
																															274		276			6						963	7		963	7
																															275		276			5						964	8		964	8
																															276		276			4						965	10		965	10
																															277		276			3						966	11		966	11
																															278		276			2						967	12		967	12
																															279		276			1						968	13		968	13
																															280		277		277	7	7					969	14		969	14
																															281		277			6						970	14		970	14
																															282		277			5						971	14		971	14
																															283		277			4						972	13		972	13
																															270		277			3						973	12		973	12
																															271		277			2						974	11		974	11
																															272		277			1						975	10		975	10
																															273		278		278	7	7					976	9		976	9
																															274		278			6						977	8		977	8
																															275		278			5						978	7		978	7
																															276		278			4						979	6		979	6
																															277		278			3						980	4		980	4
																															278		278			2						981	3		981	3
																															279		278			1						982	2		982	2
																															280		279		279	7	7					983	1		983	1
																															281		279			6						984	#N/A		984	0
																															282		279			5						985	#N/A		985	0
																															283		279			4						986	#N/A		986	0
																															284		279			3						987	#N/A		987	0
																															271		279			2						988	#N/A		988	0
																															272		279			1						989	#N/A		989	0
																															273		280		280	7	7					990	#N/A		990	0
																															274		280			6						991	#N/A		991	0
																															275		280			5						992	#N/A		992	0
																															276		280			4						993	#N/A		993	0
																															277		280			3						994	#N/A		994	0
																															278		280			2						995	#N/A		995	0
																															279		280			1						996	#N/A		996	0
																															280		281		281	6	6					997	#N/A		997	0
																															281		281			5						998	#N/A		998	0
																															282		281			4						999	#N/A		999	0
																															283		281			3						1000	#N/A		1000	0
																															284		281			2						1001	#N/A		1001	0
																															285		281			1						1002	#N/A		1002	0
																															272		282		282	5	5					1003	#N/A		1003	0
																															273		282			4						1004	#N/A		1004	0
																															274		282			3
																															275		282			2
																															276		282			1
																															277		283		283	5	5
																															278		283			4
																															279		283			3
																															280		283			2
																															281		283			1
																															282		284		284	5	5
																															283		284			4
																															284		284			3
																															285		284			2
																															286		284			1
																															283		285		285	5	5
																															284		285			4
																															285		285			3
																															286		285			2
																															287		285			1
																															288		286		286	5	5
																															289		286			4
																															290		286			3
																															291		286			2
																															292		286			1
																															293		287		287	5	5
																															294		287			4
																															295		287			3
																															296		287			2
																															297		287			1
																															284		288		288	5	5
																															285		288			4
																															286		288			3
																															287		288			2
																															288		288			1
																															289		289		289	5	5
																															290		289			4
																															291		289			3
																															292		289			2
																															293		289			1
																															294		290		290	5	5
																															295		290			4
																															296		290			3
																															297		290			2
																															298		290			1
																															285		291		291	5	5
																															286		291			4
																															287		291			3
																															288		291			2
																															289		291			1
																															290		292		292	6	6
																															291		292			5
																															292		292			4
																															293		292			3
																															294		292			2
																															295		292			1
																															296		293		293	7	7
																															297		293			6
																															298		293			5
																															299		293			4
																															286		293			3
																															287		293			2
																															288		293			1
																															289		294		294	8	8
																															290		294			7
																															291		294			6
																															292		294			5
																															293		294			4
																															294		294			3
																															295		294			2
																															296		294			1
																															297		295		295	9	9
																															298		295			8
																															299		295			7
																															300		295			6
																															287		295			5
																															288		295			4
																															289		295			3
																															290		295			2
																															291		295			1
																															292		296		296	10	10
																															293		296			9
																															294		296			8
																															295		296			7
																															296		296			6
																															297		296			5
																															298		296			4
																															299		296			3
																															300		296			2
																															301		296			1
																															292		297		297	11	11
																															293		297			10
																															294		297			9
																															295		297			8
																															296		297			7
																															297		297			6
																															298		297			5
																															299		297			4
																															300		297			3
																															301		297			2
																															302		297			1
																															303		298		298	11	11
																															304		298			10
																															305		298			9
																															306		298			8
																															293		298			7
																															294		298			6
																															295		298			5
																															296		298			4
																															297		298			3
																															298		298			2
																															299		298			1
																															300		299		299	11	11
																															301		299			10
																															302		299			9
																															303		299			8
																															304		299			7
																															305		299			6
																															306		299			5
																															307		299			4
																															294		299			3
																															295		299			2
																															296		299			1
																															297		300		300	11	11
																															298		300			10
																															299		300			9
																															300		300			8
																															301		300			7
																															302		300			6
																															303		300			5
																															304		300			4
																															305		300			3
																															306		300			2
																															307		300			1
																															308		301		301	11	11
																															295		301			10
																															296		301			9
																															297		301			8
																															298		301			7
																															299		301			6
																															300		301			5
																															301		301			4
																															302		301			3
																															303		301			2
																															304		301			1
																															305		302		302	11	11
																															306		302			10
																															307		302			9
																															308		302			8
																															309		302			7
																															296		302			6
																															297		302			5
																															298		302			4
																															299		302			3
																															300		302			2
																															301		302			1
																															302		303		303	12	12
																															303		303			11
																															304		303			10
																															305		303			9
																															306		303			8
																															307		303			7
																															308		303			6
																															309		303			5
																															310		303			4
																															297		303			3
																															298		303			2
																															299		303			1
																															300		304		304	13	13
																															301		304			12
																															302		304			11
																															303		304			10
																															304		304			9
																															305		304			8
																															306		304			7
																															307		304			6
																															308		304			5
																															309		304			4
																															310		304			3
																															311		304			2
																															298		304			1
																															299		305		305	14	14
																															300		305			13
																															301		305			12
																															302		305			11
																															303		305			10
																															304		305			9
																															305		305			8
																															306		305			7
																															307		305			6
																															308		305			5
																															309		305			4
																															310		305			3
																															311		305			2
																															312		305			1
																															299		306		306	14	14
																															300		306			13
																															301		306			12
																															302		306			11
																															303		306			10
																															304		306			9
																															305		306			8
																															306		306			7
																															307		306			6
																															308		306			5
																															309		306			4
																															310		306			3
																															311		306			2
																															312		306			1
																															313		307		307	13	13
																															300		307			12
																															301		307			11
																															302		307			10
																															303		307			9
																															304		307			8
																															305		307			7
																															306		307			6
																															307		307			5
																															308		307			4
																															309		307			3
																															310		307			2
																															311		307			1
																															312		308		308	12	12
																															313		308			11
																															314		308			10
																															301		308			9
																															302		308			8
																															303		308			7
																															304		308			6
																															305		308			5
																															306		308			4
																															307		308			3
																															308		308			2
																															309		308			1
																															310		309		309	11	11
																															311		309			10
																															312		309			9
																															313		309			8
																															314		309			7
																															315		309			6
																															302		309			5
																															303		309			4
																															304		309			3
																															305		309			2
																															306		309			1
																															307		310		310	10	10
																															308		310			9
																															309		310			8
																															310		310			7
																															311		310			6
																															312		310			5
																															313		310			4
																															314		310			3
																															315		310			2
																															316		310			1
																															303		311		311	9	9
																															304		311			8
																															305		311			7
																															306		311			6
																															307		311			5
																															308		311			4
																															309		311			3
																															310		311			2
																															311		311			1
																															312		312		312	8	8
																															313		312			7
																															314		312			6
																															315		312			5
																															316		312			4
																															317		312			3
																															304		312			2
																															305		312			1
																															306		313		313	7	7
																															307		313			6
																															308		313			5
																															309		313			4
																															310		313			3
																															311		313			2
																															312		313			1
																															313		314		314	6	6
																															314		314			5
																															315		314			4
																															316		314			3
																															317		314			2
																															318		314			1
																															305		315		315	5	5
																															306		315			4
																															307		315			3
																															308		315			2
																															309		315			1
																															310		316		316	4	4
																															311		316			3
																															312		316			2
																															313		316			1
																															314		317		317	3	3
																															315		317			2
																															316		317			1
																															317		318		318	2	2
																															318		318			1
																															319		319		319	1	1
																															333		333		333	1	1
																															334		334		334	2	2
																															335		334			1
																															336		335		335	3	3
																															337		335			2
																															338		335			1
																															339		336		336	4	4
																															340		336			3
																															341		336			2
																															342		336			1
																															343		337		337	5	5
																															344		337			4
																															345		337			3
																															346		337			2
																															347		337			1
																															334		338		338	6	6
																															335		338			5
																															336		338			4
																															337		338			3
																															338		338			2
																															339		338			1
																															340		339		339	6	6
																															341		339			5
																															342		339			4
																															343		339			3
																															344		339			2
																															345		339			1
																															346		340		340	6	6
																															347		340			5
																															348		340			4
																															335		340			3
																															336		340			2
																															337		340			1
																															338		341		341	6	6
																															339		341			5
																															340		341			4
																															341		341			3
																															342		341			2
																															343		341			1
																															344		342		342	6	6
																															345		342			5
																															346		342			4
																															347		342			3
																															348		342			2
																															349		342			1
																															336		343		343	6	6
																															337		343			5
																															338		343			4
																															339		343			3
																															340		343			2
																															341		343			1
																															342		344		344	6	6
																															343		344			5
																															344		344			4
																															345		344			3
																															346		344			2
																															347		344			1
																															348		345		345	6	6
																															349		345			5
																															350		345			4
																															337		345			3
																															338		345			2
																															339		345			1
																															340		346		346	6	6
																															341		346			5
																															342		346			4
																															343		346			3
																															344		346			2
																															345		346			1
																															346		347		347	6	6
																															347		347			5
																															348		347			4
																															349		347			3
																															350		347			2
																															351		347			1
																															338		348		348	5	5
																															339		348			4
																															340		348			3
																															341		348			2
																															342		348			1
																															343		349		349	4	4
																															344		349			3
																															345		349			2
																															346		349			1
																															347		350		350	3	3
																															348		350			2
																															349		350			1
																															350		351		351	2	2
																															351		351			1
																															352		352		352	1	1
																															404		404		404	1	1
																															405		405		405	2	2
																															406		405			1
																															407		406		406	2	2
																															408		406			1
																															409		407		407	3	3
																															410		407			2
																															411		407			1
																															412		408		408	3	3
																															413		408			2
																															414		408			1
																															415		409		409	3	3
																															416		409			2
																															417		409			1
																															418		410		410	3	3
																															405		410			2
																															406		410			1
																															407		411		411	3	3
																															408		411			2
																															409		411			1
																															410		412		412	3	3
																															411		412			2
																															412		412			1
																															413		413		413	3	3
																															414		413			2
																															415		413			1
																															416		414		414	3	3
																															417		414			2
																															418		414			1
																															419		415		415	3	3
																															407		415			2
																															408		415			1
																															409		416		416	3	3
																															410		416			2
																															411		416			1
																															412		417		417	3	3
																															413		417			2
																															414		417			1
																															415		418		418	3	3
																															416		418			2
																															417		418			1
																															418		419		419	2	2
																															419		419			1
																															420		420		420	1	1
																															421		421		421	1	1
																															485		485		485	1	1
																															486		486		486	2	2
																															487		486			1
																															488		487		487	3	3
																															489		487			2
																															490		487			1
																															491		488		488	4	4
																															492		488			3
																															493		488			2
																															494		488			1
																															495		489		489	5	5
																															496		489			4
																															497		489			3
																															498		489			2
																															499		489			1
																															486		490		490	5	5
																															487		490			4
																															488		490			3
																															489		490			2
																															490		490			1
																															491		491		491	5	5
																															492		491			4
																															493		491			3
																															494		491			2
																															495		491			1
																															496		492		492	5	5
																															497		492			4
																															498		492			3
																															499		492			2
																															500		492			1
																															487		493		493	5	5
																															488		493			4
																															489		493			3
																															490		493			2
																															491		493			1
																															492		494		494	5	5
																															493		494			4
																															494		494			3
																															495		494			2
																															496		494			1
																															497		495		495	5	5
																															498		495			4
																															499		495			3
																															500		495			2
																															501		495			1
																															488		496		496	5	5
																															489		496			4
																															490		496			3
																															491		496			2
																															492		496			1
																															493		497		497	5	5
																															494		497			4
																															495		497			3
																															496		497			2
																															497		497			1
																															498		498		498	5	5
																															499		498			4
																															500		498			3
																															501		498			2
																															502		498			1
																															489		499		499	5	5
																															490		499			4
																															491		499			3
																															492		499			2
																															493		499			1
																															494		500		500	4	4
																															495		500			3
																															496		500			2
																															497		500			1
																															498		501		501	3	3
																															499		501			2
																															500		501			1
																															501		502		502	2	2
																															502		502			1
																															503		503		503	1	1
																															552		552		552	1	1
																															553		553		553	2	2
																															554		553			1
																															555		554		554	3	3
																															556		554			2
																															557		554			1
																															558		555		555	4	4
																															559		555			3
																															560		555			2
																															561		555			1
																															562		556		556	5	5
																															563		556			4
																															564		556			3
																															565		556			2
																															566		556			1
																															553		557		557	6	6
																															554		557			5
																															555		557			4
																															556		557			3
																															557		557			2
																															558		557			1
																															559		558		558	7	7
																															560		558			6
																															561		558			5
																															562		558			4
																															563		558			3
																															564		558			2
																															565		558			1
																															566		559		559	8	8
																															567		559			7
																															554		559			6
																															555		559			5
																															556		559			4
																															557		559			3
																															558		559			2
																															559		559			1
																															560		560		560	9	9
																															561		560			8
																															562		560			7
																															563		560			6
																															564		560			5
																															565		560			4
																															566		560			3
																															567		560			2
																															568		560			1
																															555		561		561	10	10
																															556		561			9
																															557		561			8
																															558		561			7
																															559		561			6
																															560		561			5
																															561		561			4
																															562		561			3
																															563		561			2
																															564		561			1
																															565		562		562	10	10
																															566		562			9
																															567		562			8
																															568		562			7
																															569		562			6
																															556		562			5
																															557		562			4
																															558		562			3
																															559		562			2
																															560		562			1
																															561		563		563	10	10
																															562		563			9
																															563		563			8
																															564		563			7
																															565		563			6
																															566		563			5
																															567		563			4
																															568		563			3
																															569		563			2
																															570		563			1
																															557		564		564	10	10
																															558		564			9
																															559		564			8
																															560		564			7
																															561		564			6
																															562		564			5
																															563		564			4
																															564		564			3
																															565		564			2
																															566		564			1
																															567		565		565	10	10
																															568		565			9
																															569		565			8
																															570		565			7
																															571		565			6
																															558		565			5
																															559		565			4
																															560		565			3
																															561		565			2
																															562		565			1
																															563		566		566	10	10
																															564		566			9
																															565		566			8
																															566		566			7
																															567		566			6
																															568		566			5
																															569		566			4
																															570		566			3
																															571		566			2
																															572		566			1
																															559		567		567	9	9
																															560		567			8
																															561		567			7
																															562		567			6
																															563		567			5
																															564		567			4
																															565		567			3
																															566		567			2
																															567		567			1
																															568		568		568	9	9
																															569		568			8
																															570		568			7
																															571		568			6
																															572		568			5
																															573		568			4
																															560		568			3
																															561		568			2
																															562		568			1
																															563		569		569	9	9
																															564		569			8
																															565		569			7
																															566		569			6
																															567		569			5
																															568		569			4
																															569		569			3
																															570		569			2
																															571		569			1
																															572		570		570	9	9
																															573		570			8
																															574		570			7
																															561		570			6
																															562		570			5
																															563		570			4
																															564		570			3
																															565		570			2
																															566		570			1
																															567		571		571	9	9
																															568		571			8
																															569		571			7
																															570		571			6
																															571		571			5
																															572		571			4
																															573		571			3
																															574		571			2
																															575		571			1
																															568		572		572	9	9
																															569		572			8
																															570		572			7
																															571		572			6
																															572		572			5
																															573		572			4
																															574		572			3
																															575		572			2
																															576		572			1
																															577		573		573	9	9
																															578		573			8
																															579		573			7
																															580		573			6
																															581		573			5
																															582		573			4
																															569		573			3
																															570		573			2
																															571		573			1
																															572		574		574	9	9
																															573		574			8
																															574		574			7
																															575		574			6
																															576		574			5
																															577		574			4
																															578		574			3
																															579		574			2
																															580		574			1
																															581		575		575	10	10
																															582		575			9
																															583		575			8
																															570		575			7
																															571		575			6
																															572		575			5
																															573		575			4
																															574		575			3
																															575		575			2
																															576		575			1
																															577		576		576	11	11
																															578		576			10
																															579		576			9
																															580		576			8
																															581		576			7
																															582		576			6
																															583		576			5
																															584		576			4
																															571		576			3
																															572		576			2
																															573		576			1
																															574		577		577	13	13
																															575		577			12
																															576		577			11
																															577		577			10
																															578		577			9
																															579		577			8
																															580		577			7
																															581		577			6
																															582		577			5
																															583		577			4
																															584		577			3
																															585		577			2
																															572		577			1
																															573		578		578	15	15
																															574		578			14
																															575		578			13
																															576		578			12
																															577		578			11
																															578		578			10
																															579		578			9
																															580		578			8
																															581		578			7
																															582		578			6
																															583		578			5
																															584		578			4
																															585		578			3
																															586		578			2
																															573		578			1
																															574		579		579	17	17
																															575		579			16
																															576		579			15
																															577		579			14
																															578		579			13
																															579		579			12
																															580		579			11
																															581		579			10
																															582		579			9
																															583		579			8
																															584		579			7
																															585		579			6
																															586		579			5
																															587		579			4
																															574		579			3
																															575		579			2
																															576		579			1
																															577		580		580	18	18
																															578		580			17
																															579		580			16
																															580		580			15
																															581		580			14
																															582		580			13
																															583		580			12
																															584		580			11
																															585		580			10
																															586		580			9
																															587		580			8
																															588		580			7
																															575		580			6
																															576		580			5
																															577		580			4
																															578		580			3
																															579		580			2
																															580		580			1
																															581		581		581	19	19
																															582		581			18
																															583		581			17
																															584		581			16
																															585		581			15
																															586		581			14
																															587		581			13
																															588		581			12
																															589		581			11
																															575		581			10
																															576		581			9
																															577		581			8
																															578		581			7
																															579		581			6
																															580		581			5
																															581		581			4
																															582		581			3
																															583		581			2
																															584		581			1
																															585		582		582	19	19
																															586		582			18
																															587		582			17
																															588		582			16
																															589		582			15
																															576		582			14
																															577		582			13
																															578		582			12
																															579		582			11
																															580		582			10
																															581		582			9
																															582		582			8
																															583		582			7
																															584		582			6
																															585		582			5
																															586		582			4
																															587		582			3
																															588		582			2
																															589		582			1
																															590		583		583	18	18
																															576		583			17
																															577		583			16
																															578		583			15
																															579		583			14
																															580		583			13
																															581		583			12
																															582		583			11
																															583		583			10
																															584		583			9
																															585		583			8
																															586		583			7
																															587		583			6
																															588		583			5
																															589		583			4
																															590		583			3
																															577		583			2
																															578		583			1
																															579		584		584	17	17
																															580		584			16
																															581		584			15
																															582		584			14
																															583		584			13
																															584		584			12
																															585		584			11
																															586		584			10
																															587		584			9
																															588		584			8
																															589		584			7
																															590		584			6
																															591		584			5
																															577		584			4
																															578		584			3
																															579		584			2
																															580		584			1
																															581		585		585	16	16
																															582		585			15
																															583		585			14
																															584		585			13
																															585		585			12
																															586		585			11
																															587		585			10
																															588		585			9
																															589		585			8
																															590		585			7
																															591		585			6
																															578		585			5
																															579		585			4
																															580		585			3
																															581		585			2
																															582		585			1
																															583		586		586	15	15
																															584		586			14
																															585		586			13
																															586		586			12
																															587		586			11
																															588		586			10
																															589		586			9
																															590		586			8
																															591		586			7
																															592		586			6
																															578		586			5
																															579		586			4
																															580		586			3
																															581		586			2
																															582		586			1
																															583		587		587	14	14
																															584		587			13
																															585		587			12
																															586		587			11
																															587		587			10
																															588		587			9
																															589		587			8
																															590		587			7
																															591		587			6
																															592		587			5
																															579		587			4
																															580		587			3
																															581		587			2
																															582		587			1
																															583		588		588	13	13
																															584		588			12
																															585		588			11
																															586		588			10
																															587		588			9
																															588		588			8
																															589		588			7
																															590		588			6
																															591		588			5
																															592		588			4
																															593		588			3
																															579		588			2
																															580		588			1
																															581		589		589	12	12
																															582		589			11
																															583		589			10
																															584		589			9
																															585		589			8
																															586		589			7
																															587		589			6
																															588		589			5
																															589		589			4
																															590		589			3
																															591		589			2
																															592		589			1
																															593		590		590	10	10
																															580		590			9
																															581		590			8
																															582		590			7
																															583		590			6
																															584		590			5
																															585		590			4
																															586		590			3
																															587		590			2
																															588		590			1
																															589		591		591	8	8
																															590		591			7
																															591		591			6
																															592		591			5
																															593		591			4
																															594		591			3
																															581		591			2
																															582		591			1
																															583		592		592	6	6
																															584		592			5
																															585		592			4
																															586		592			3
																															587		592			2
																															588		592			1
																															589		593		593	4	4
																															590		593			3
																															591		593			2
																															592		593			1
																															593		594		594	2	2
																															594		594			1
																															595		595		595	1	1
																															686		686		686	1	1
																															687		687		687	2	2
																															688		687			1
																															689		688		688	3	3
																															690		688			2
																															691		688			1
																															692		689		689	4	4
																															693		689			3
																															694		689			2
																															695		689			1
																															696		690		690	5	5
																															697		690			4
																															698		690			3
																															699		690			2
																															700		690			1
																															687		691		691	6	6
																															688		691			5
																															689		691			4
																															690		691			3
																															691		691			2
																															692		691			1
																															693		692		692	7	7
																															694		692			6
																															695		692			5
																															696		692			4
																															697		692			3
																															698		692			2
																															699		692			1
																															700		693		693	7	7
																															701		693			6
																															688		693			5
																															689		693			4
																															690		693			3
																															691		693			2
																															692		693			1
																															693		694		694	7	7
																															694		694			6
																															695		694			5
																															696		694			4
																															697		694			3
																															698		694			2
																															699		694			1
																															700		695		695	7	7
																															701		695			6
																															702		695			5
																															689		695			4
																															690		695			3
																															691		695			2
																															692		695			1
																															693		696		696	7	7
																															694		696			6
																															695		696			5
																															696		696			4
																															697		696			3
																															698		696			2
																															699		696			1
																															700		697		697	7	7
																															701		697			6
																															702		697			5
																															703		697			4
																															690		697			3
																															691		697			2
																															692		697			1
																															693		698		698	7	7
																															694		698			6
																															695		698			5
																															696		698			4
																															697		698			3
																															698		698			2
																															699		698			1
																															700		699		699	7	7
																															701		699			6
																															702		699			5
																															703		699			4
[truncated: 706 more rows]

## Sheet: Figure S2
	(a)																	(b)
Figure S2.	(a) The average_hit value sums for amino acid residues involved in the predicted combinations of MHC-II T-cell epitopes, located on the A28-P1004 chain, with alleles of human worldwide populations; rank ≤ 20.																	(b) The average_hit value sums for amino acid residues involved in the predicted combinations of MHC-II T-cell epitopes, located on the A28-P1004 chain, with alleles of human worldwide populations; rank ≤ 10.
aa number	rank ≤ 20																	rank ≤ 10
	World	Europe	North America	Central America	South America	West Indies	Northeast Asia	East Asia	Southwest Asia	Southeast Asia	South Asia	Oceania	North Africa	West Africa	East Africa	Central Africa	Russia	World	Europe	North America	Central America	South America	West Indies	Northeast Asia	East Asia	Southwest Asia	Southeast Asia	South Asia	Oceania	North Africa	West Africa	East Africa	Central Africa	Russia
28	2.1	2.32	2.42	0.49	2.13	0.97	1.51	1.17	0.93	0.81	2.17	1.56	1.23	2.83	2.82	2.38	2.59	0.52	0.57	0.53	0.09	0.33	0.58	0.35	0.36	0.49	0.59	0.56	0.26	0.58	0.67	0.85	0.61	0.5
29	4.85	5.47	5.64	2.3	5.39	2.14	3.71	2.98	2.75	2.1	5.22	4.06	3.14	5.78	5.86	4.95	6.02	1.04	1.14	1.06	0.18	0.66	1.16	0.7	0.72	0.98	1.18	1.12	0.52	1.16	1.34	1.7	1.22	1
30	7.62	8.44	8.72	4.07	8.64	3.23	6.31	5.25	4.47	3.86	8.12	7.22	4.84	8.64	8.77	7.39	9.46	1.38	1.5	1.37	0.23	0.91	1.66	0.98	1.03	1.37	1.69	1.52	0.76	1.52	1.92	2.41	1.71	1.44
31	10.42	11.43	11.81	5.87	11.9	4.35	8.97	7.71	6.21	5.71	11.03	10.49	6.59	11.6	11.72	9.85	12.93	1.72	1.86	1.68	0.28	1.16	2.16	1.26	1.34	1.76	2.2	1.92	1	1.88	2.5	3.12	2.2	1.88
32	13.33	14.63	14.97	7.34	14.73	5.23	11.64	10.13	8.02	7.61	14.07	13.65	8.5	14.45	14.42	12.28	16.37	2.24	2.43	2.21	0.37	1.49	2.74	1.61	1.7	2.25	2.79	2.48	1.26	2.46	3.17	3.97	2.81	2.38
33	14.94	15.94	16.42	8.71	16.49	6.11	13.28	11.96	8.93	9.2	15.37	15.44	9.52	16.07	15.82	13.38	17.76	2.76	3	2.74	0.46	1.82	3.32	1.96	2.06	2.74	3.38	3.04	1.52	3.04	3.84	4.82	3.42	2.88
34	16.1	16.89	17.28	8.82	17.29	6.76	14.36	13.23	9.47	10.43	16.37	16.61	10.2	17.58	17.08	14.4	18.64	3.28	3.57	3.27	0.55	2.15	3.9	2.31	2.42	3.23	3.97	3.6	1.78	3.62	4.51	5.67	4.03	3.38
35	16.73	17.58	17.96	8.91	17.65	7.38	14.73	13.62	9.99	11.02	16.96	16.88	10.82	18.27	17.93	15.03	19.3	3.8	4.14	3.8	0.64	2.48	4.48	2.66	2.78	3.72	4.56	4.16	2.04	4.2	5.18	6.52	4.64	3.88
36	18.11	18.8	19.09	9.14	18.57	8.27	15.87	14.89	10.68	12.25	18.27	17.97	11.81	19.89	19.36	16.35	20.32	4.32	4.71	4.33	0.73	2.81	5.06	3.01	3.14	4.21	5.15	4.72	2.3	4.78	5.85	7.37	5.25	4.38
37	18.58	19.37	19.66	9.29	18.77	8.57	16.03	15.04	10.93	12.4	18.75	18.02	12.32	20.09	19.58	16.63	20.66	4.32	4.71	4.33	0.73	2.81	5.06	3.01	3.14	4.21	5.15	4.72	2.3	4.78	5.85	7.37	5.25	4.38
38	18.94	19.82	20.07	9.44	18.95	8.82	16.18	15.16	11.14	12.54	19.2	18.05	12.8	20.27	19.8	16.89	20.85	4.32	4.71	4.33	0.73	2.81	5.06	3.01	3.14	4.21	5.15	4.72	2.3	4.78	5.85	7.37	5.25	4.38
39	19.12	20.06	20.26	9.55	19.04	9	16.26	15.23	11.26	12.6	19.48	18.07	13.06	20.35	19.89	17.02	20.97	4.32	4.71	4.33	0.73	2.81	5.06	3.01	3.14	4.21	5.15	4.72	2.3	4.78	5.85	7.37	5.25	4.38
40	19.12	20.06	20.26	9.55	19.04	9	16.26	15.23	11.26	12.6	19.48	18.07	13.06	20.35	19.89	17.02	20.97	4.32	4.71	4.33	0.73	2.81	5.06	3.01	3.14	4.21	5.15	4.72	2.3	4.78	5.85	7.37	5.25	4.38
41	19.12	20.06	20.26	9.55	19.04	9	16.26	15.23	11.26	12.6	19.48	18.07	13.06	20.35	19.89	17.02	20.97	4.32	4.71	4.33	0.73	2.81	5.06	3.01	3.14	4.21	5.15	4.72	2.3	4.78	5.85	7.37	5.25	4.38
42	19.12	20.06	20.26	9.55	19.04	9	16.26	15.23	11.26	12.6	19.48	18.07	13.06	20.35	19.89	17.02	20.97	4.32	4.71	4.33	0.73	2.81	5.06	3.01	3.14	4.21	5.15	4.72	2.3	4.78	5.85	7.37	5.25	4.38
43	18.84	19.91	20.24	10.25	18.71	8.71	16.5	15.02	11.69	12.7	19.27	18.44	13.23	19.3	18.75	16.3	20.97	3.8	4.14	3.8	0.64	2.48	4.48	2.66	2.78	3.72	4.56	4.16	2.04	4.2	5.18	6.52	4.64	3.88
44	19.59	20.69	21.1	11.02	19.3	9.02	17.18	15.48	12.74	13.37	20.11	18.87	14.04	20.16	19.48	17.51	21.92	5.58	6.11	5.96	1.97	4.6	4.65	4.37	3.82	4.71	5.04	6.04	3.98	5.14	7.14	7.78	6.11	6.3
45	19.91	21.2	21.73	11.68	19.6	8.82	17.12	15.2	13.4	13	20.51	18.39	14.47	20.5	19.57	18.25	22.37	7.85	8.87	8.71	3.4	6.99	4.9	6.3	5.03	6.34	5.73	8.68	6.29	6.68	9.23	9.26	7.82	9.27
46	20.2	21.69	22.35	12.31	19.89	8.59	17	14.73	14.04	12.54	20.9	17.8	14.85	20.74	19.62	18.97	22.79	10.53	11.97	12.06	5.77	10.21	5.24	8.41	6.5	8.33	6.46	11.56	8.65	8.43	11.75	11.52	10.49	12.56
47	20.38	21.97	22.9	13.27	20.61	8.6	16.87	14.3	14.61	12.03	21.16	17.32	15.07	21.09	19.92	19.72	23.24	12.72	14.28	14.81	8.04	13.16	5.5	10.3	7.8	9.67	6.98	13.68	10.64	9.58	14.14	13.56	12.92	15.31
48	21.79	24.12	25.11	14.32	22.32	8.56	17.62	14.25	16.08	11.68	23.14	18.13	16.16	22.57	21.49	21.78	25.58	12.98	14.27	15.03	9.1	14.27	4.99	10.41	8.04	9.62	6.59	13.75	10.69	9.3	14.7	13.88	13.66	15.4
49	21.42	23.95	25.4	15.29	22.43	8.63	17.27	13.39	16.3	11.06	22.68	17.87	16.14	22.31	20.9	21.28	25.74	12.46	13.7	14.5	9.01	13.94	4.41	10.06	7.68	9.13	6	13.19	10.43	8.72	14.03	13.03	13.05	14.9
50	20.9	23.38	24.87	15.2	22.09	8.05	16.92	13.03	15.82	10.47	22.12	17.62	15.56	21.64	20.05	20.67	25.24	11.94	13.13	13.97	8.92	13.61	3.83	9.71	7.32	8.64	5.41	12.63	10.17	8.14	13.36	12.18	12.44	14.4
51	19.52	22.16	23.74	14.97	21.17	7.16	15.78	11.76	15.13	9.24	20.81	16.53	14.57	20.02	18.62	19.35	24.22	11.42	12.56	13.44	8.83	13.28	3.25	9.36	6.96	8.15	4.82	12.07	9.91	7.56	12.69	11.33	11.83	13.9
52	19.05	21.59	23.17	14.82	20.97	6.86	15.62	11.61	14.88	9.09	20.33	16.48	14.06	19.82	18.4	19.07	23.88	11.42	12.56	13.44	8.83	13.28	3.25	9.36	6.96	8.15	4.82	12.07	9.91	7.56	12.69	11.33	11.83	13.9
53	18.69	21.14	22.76	14.67	20.79	6.61	15.47	11.49	14.67	8.95	19.88	16.45	13.58	19.64	18.18	18.81	23.69	11.42	12.56	13.44	8.83	13.28	3.25	9.36	6.96	8.15	4.82	12.07	9.91	7.56	12.69	11.33	11.83	13.9
54	18.51	20.9	22.57	14.56	20.7	6.43	15.39	11.42	14.55	8.89	19.6	16.43	13.32	19.56	18.09	18.68	23.57	11.42	12.56	13.44	8.83	13.28	3.25	9.36	6.96	8.15	4.82	12.07	9.91	7.56	12.69	11.33	11.83	13.9
55	18.51	20.9	22.57	14.56	20.7	6.43	15.39	11.42	14.55	8.89	19.6	16.43	13.32	19.56	18.09	18.68	23.57	11.42	12.56	13.44	8.83	13.28	3.25	9.36	6.96	8.15	4.82	12.07	9.91	7.56	12.69	11.33	11.83	13.9
56	18.51	20.9	22.57	14.56	20.7	6.43	15.39	11.42	14.55	8.89	19.6	16.43	13.32	19.56	18.09	18.68	23.57	11.42	12.56	13.44	8.83	13.28	3.25	9.36	6.96	8.15	4.82	12.07	9.91	7.56	12.69	11.33	11.83	13.9
57	18.51	20.9	22.57	14.56	20.7	6.43	15.39	11.42	14.55	8.89	19.6	16.43	13.32	19.56	18.09	18.68	23.57	11.42	12.56	13.44	8.83	13.28	3.25	9.36	6.96	8.15	4.82	12.07	9.91	7.56	12.69	11.33	11.83	13.9
58	16.69	18.73	20.17	13.37	18.9	5.75	13.64	10.46	13.19	7.98	17.64	14.5	11.92	17.78	16.41	17.02	20.98	11.42	12.56	13.44	8.83	13.28	3.25	9.36	6.96	8.15	4.82	12.07	9.91	7.56	12.69	11.33	11.83	13.9
59	13.19	14.8	16.09	10.79	15.05	4.27	10.76	8.19	10.32	6.02	13.75	11.57	9.2	13.97	12.64	13.24	16.6	9.12	10.02	10.75	7.41	10.83	2.5	7.3	5.56	6.67	3.75	9.63	7.71	6.04	10.06	9.22	9.75	10.98
60	10.1	11.32	12.38	8.36	11.5	3.38	8.22	6.2	7.94	4.63	10.45	8.89	7.07	10.77	9.64	10.06	12.71	6.51	6.9	7.69	5.93	8.19	1.75	5.09	4.04	4.65	2.55	6.59	5.16	4.14	7.39	7.03	7.55	7.57
61	7.01	7.84	8.67	5.93	7.95	2.49	5.68	4.21	5.56	3.24	7.15	6.21	4.94	7.57	6.64	6.88	8.82	3.49	3.44	4.03	3.51	4.72	0.91	2.7	2.26	2.27	1.31	3.31	2.56	2.03	4.29	4.06	4.39	3.84
62	4.6	5.03	5.95	4.58	5.29	2.28	3.85	2.6	3.9	2.46	4.36	4.43	3.44	5.6	4.31	4.21	5.81	0.78	0.56	0.75	1.15	1.44	0.07	0.46	0.6	0.44	0.2	0.63	0.31	0.3	1.23	1.17	1.35	0.59
63	2.64	2.65	3.58	3.27	2.92	2.74	2.58	1.56	2.5	2.2	1.87	3.18	2.44	4.25	2.93	2.54	3.4	0	0	0	0	0	0	0	0	0	0	0	0	0	0	0	0	0
64	2.68	2.64	3.31	3.49	3.18	2.88	2.82	2.07	2.37	2.32	1.91	3.34	2.6	3.63	3.32	3.09	3.31	0	0	0	0	0	0	0	0	0	0	0	0	0	0	0	0	0
65	3.4	3.29	4.04	4.79	4.33	3.7	3.77	2.96	2.96	3.05	2.46	4.39	3.38	4.24	4.38	4.14	4.1	0	0	0	0	0	0	0	0	0	0	0	0	0	0	0	0	0
66	3.85	3.65	4.62	6.05	5.29	3.94	4.33	3.52	3.33	3.41	2.76	5.01	3.72	4.35	4.52	4.22	4.62	0	0	0	0	0	0	0	0	0	0	0	0	0	0	0	0	0
67	4.3	4.01	5.2	7.31	6.25	4.18	4.89	4.08	3.7	3.77	3.06	5.63	4.06	4.46	4.66	4.3	5.14	0	0	0	0	0	0	0	0	0	0	0	0	0	0	0	0	0
68	4.94	4.49	6.08	8.93	7.76	4.77	5.52	4.76	4.13	4.16	3.42	6.39	4.5	4.8	5.19	4.55	5.9	0	0	0	0	0	0	0	0	0	0	0	0	0	0	0	0	0
69	6.04	5.6	7.53	10.17	9.15	5.97	6.38	5.4	5.27	5.09	4.51	7.25	5.67	6.24	6.93	5.75	7.22	0.34	0.36	0.31	0.05	0.25	0.5	0.28	0.31	0.39	0.51	0.4	0.24	0.36	0.58	0.71	0.49	0.44
70	6.96	6.59	8.68	11.05	10	6.82	7.17	5.93	6.35	5.98	5.53	7.96	6.74	7.46	8.29	6.78	8.29	0.34	0.36	0.31	0.05	0.25	0.5	0.28	0.31	0.39	0.51	0.4	0.24	0.36	0.58	0.71	0.49	0.44
71	7.88	7.58	9.83	11.93	10.85	7.67	7.96	6.46	7.43	6.87	6.55	8.67	7.81	8.68	9.65	7.81	9.36	0.34	0.36	0.31	0.05	0.25	0.5	0.28	0.31	0.39	0.51	0.4	0.24	0.36	0.58	0.71	0.49	0.44
72	8.4	8.15	10.36	12.02	11.18	8.25	8.31	6.82	7.92	7.46	7.11	8.93	8.39	9.35	10.5	8.42	9.86	0.34	0.36	0.31	0.05	0.25	0.5	0.28	0.31	0.39	0.51	0.4	0.24	0.36	0.58	0.71	0.49	0.44
73	8.58	8.36	10.58	12.06	11.27	8.32	8.37	6.87	8.01	7.54	7.27	8.94	8.61	9.44	10.64	8.55	9.92	0.34	0.36	0.31	0.05	0.25	0.5	0.28	0.31	0.39	0.51	0.4	0.24	0.36	0.58	0.71	0.49	0.44
74	8.76	8.57	10.8	12.1	11.36	8.39	8.43	6.92	8.1	7.62	7.43	8.95	8.83	9.53	10.78	8.68	9.98	0.52	0.57	0.53	0.09	0.34	0.57	0.34	0.36	0.48	0.59	0.56	0.25	0.58	0.67	0.85	0.62	0.5
75	9.04	8.91	11.13	12.17	11.5	8.63	8.56	7.03	8.28	7.8	7.71	9.16	9.16	9.76	11.18	8.94	10.12	0.7	0.78	0.75	0.13	0.43	0.64	0.4	0.41	0.57	0.67	0.72	0.26	0.8	0.76	0.99	0.75	0.56
76	9.32	9.25	11.46	12.24	11.64	8.87	8.69	7.14	8.46	7.98	7.99	9.37	9.49	9.99	11.58	9.2	10.26	0.88	0.99	0.97	0.17	0.52	0.71	0.46	0.46	0.66	0.75	0.88	0.27	1.02	0.85	1.13	0.88	0.62
77	8.92	8.92	10.8	11.23	10.89	8.43	8.11	6.87	7.92	7.55	7.76	8.68	9.19	8.99	11.31	8.95	9.52	0.88	0.99	0.97	0.17	0.52	0.71	0.46	0.46	0.66	0.75	0.88	0.27	1.02	0.85	1.13	0.88	0.62
78	7.97	7.97	9.62	10.15	9.84	7.3	7.06	6.2	7.03	6.67	7.09	7.53	8.19	7.38	9.99	7.6	8.28	0.88	0.99	0.97	0.17	0.52	0.71	0.46	0.46	0.66	0.75	0.88	0.27	1.02	0.85	1.13	0.88	0.62
79	7.14	7.2	8.74	8.85	8.67	6.44	6.09	5.28	6.4	5.94	6.51	6.46	7.37	6.75	8.93	6.53	7.33	0.88	0.99	0.97	0.17	0.52	0.71	0.46	0.46	0.66	0.75	0.88	0.27	1.02	0.85	1.13	0.88	0.62
80	6.31	6.43	7.86	7.55	7.5	5.58	5.12	4.36	5.77	5.21	5.93	5.39	6.55	6.12	7.87	5.46	6.38	0.88	0.99	0.97	0.17	0.52	0.71	0.46	0.46	0.66	0.75	0.88	0.27	1.02	0.85	1.13	0.88	0.62
81	6.2	6.43	7.59	6.34	6.79	5.84	4.84	4.11	5.79	5.36	6.03	5.01	6.57	6.59	8.44	5.87	6.3	0.88	0.99	0.97	0.17	0.52	0.71	0.46	0.46	0.66	0.75	0.88	0.27	1.02	0.85	1.13	0.88	0.62
82	7.12	7.42	8.74	7.23	7.64	6.69	5.63	4.63	6.88	6.25	7.06	5.72	7.64	7.81	9.79	6.9	7.37	1.22	1.35	1.28	0.22	0.77	1.21	0.74	0.77	1.05	1.26	1.28	0.51	1.38	1.43	1.84	1.37	1.06
83	8.1	8.55	9.87	8.05	8.25	7.34	6.49	5.22	8.02	7.24	8.23	6.42	8.85	8.94	10.99	7.97	8.44	1.56	1.71	1.59	0.27	1.02	1.71	1.02	1.08	1.44	1.77	1.68	0.75	1.74	2.01	2.55	1.86	1.5
84	8.62	9.05	10.43	9.25	8.98	7.38	7.12	5.85	8.45	7.69	8.67	7.02	9.33	8.97	10.98	8.09	8.95	1.56	1.71	1.59	0.27	1.02	1.71	1.02	1.08	1.44	1.77	1.68	0.75	1.74	2.01	2.55	1.86	1.5
85	9	9.39	10.84	9.59	9.4	7.66	7.45	6.36	8.62	8	8.94	7.24	9.7	9.33	11.37	8.5	9.4	1.6	1.75	1.63	0.28	1.04	1.77	1.08	1.15	1.45	1.81	1.71	0.85	1.76	2.03	2.65	1.93	1.62
86	9.03	9.37	10.94	9.88	9.57	7.44	7.49	6.56	8.39	7.8	8.81	7.22	9.71	9.11	11.05	8.42	9.41	1.6	1.75	1.63	0.28	1.04	1.77	1.08	1.15	1.45	1.81	1.71	0.85	1.76	2.03	2.65	1.93	1.62
87	9.44	9.76	11.64	10.71	10.06	7.48	7.95	6.86	8.75	7.89	9.13	7.63	10.21	9.42	11.24	8.76	9.94	1.6	1.75	1.63	0.28	1.04	1.77	1.08	1.15	1.45	1.81	1.71	0.85	1.76	2.03	2.65	1.93	1.62
88	9.39	9.63	11.56	10.71	10.09	7.54	8.08	7.14	8.72	7.99	9.03	7.71	10.12	9.55	11.26	8.83	10.09	1.6	1.75	1.63	0.28	1.04	1.77	1.08	1.15	1.45	1.81	1.71	0.85	1.76	2.03	2.65	1.93	1.62
89	9.45	9.63	11.58	10.74	10.17	7.77	8.27	7.49	8.78	8.19	9.05	7.99	10.13	9.82	11.54	9.04	10.31	1.53	1.67	1.52	0.27	1	1.87	1.09	1.17	1.45	1.83	1.67	1.04	1.65	2.08	2.78	1.94	1.64
90	9.28	9.42	11.36	10.7	10.08	7.7	8.21	7.45	8.69	8.11	8.89	7.98	9.91	9.73	11.41	8.92	10.25	1.46	1.59	1.41	0.26	0.96	1.97	1.1	1.19	1.45	1.85	1.63	1.23	1.54	2.13	2.91	1.95	1.66
91	9.11	9.21	11.14	10.66	9.99	7.63	8.15	7.41	8.6	8.03	8.73	7.97	9.69	9.64	11.28	8.8	10.19	1.39	1.51	1.3	0.25	0.92	2.07	1.11	1.21	1.45	1.87	1.59	1.42	1.43	2.18	3.04	1.96	1.68
92	8.94	9	10.92	10.62	9.9	7.56	8.09	7.37	8.51	7.95	8.57	7.96	9.47	9.55	11.15	8.68	10.13	1.5	1.64	1.41	0.28	0.97	2.24	1.18	1.28	1.54	1.97	1.71	1.62	1.54	2.32	3.31	2.1	1.76
93	9.12	9.23	11.11	10.73	9.99	7.74	8.17	7.44	8.63	8.02	8.86	7.97	9.72	9.63	11.24	8.81	10.25	1.61	1.77	1.52	0.31	1.02	2.41	1.25	1.35	1.63	2.07	1.83	1.82	1.65	2.46	3.58	2.24	1.84
94	9.41	9.59	11.41	10.87	10.13	8.09	8.32	7.58	8.84	8.19	9.27	8.18	10.08	9.85	11.6	9.08	10.45	1.61	1.77	1.52	0.31	1.02	2.41	1.25	1.35	1.63	2.07	1.83	1.82	1.65	2.46	3.58	2.24	1.84
95	9.59	9.83	11.6	10.98	10.22	8.27	8.4	7.65	8.96	8.25	9.55	8.2	10.34	9.93	11.69	9.21	10.57	1.61	1.77	1.52	0.31	1.02	2.41	1.25	1.35	1.63	2.07	1.83	1.82	1.65	2.46	3.58	2.24	1.84
96	9.61	9.92	11.7	11.08	10.15	8.02	8.27	7.46	8.78	7.88	9.6	7.99	10.46	9.53	11.2	8.98	10.32	1.79	1.98	1.74	0.35	1.11	2.48	1.31	1.4	1.72	2.15	1.99	1.83	1.87	2.55	3.72	2.37	1.9
97	8.6	9.02	10.38	9.08	8.52	7.18	7.07	6.5	7.53	6.77	8.72	6.69	9.53	8.38	9.93	8.13	8.92	1.63	1.83	1.65	0.34	0.95	2.05	1.09	1.14	1.42	1.72	1.75	1.6	1.73	2.06	3.15	2.01	1.52
98	7.16	7.62	8.59	6.68	6.49	6.01	5.64	5.28	6.05	5.47	7.35	5.24	8.1	7	8.34	6.94	7.15	1.47	1.68	1.56	0.33	0.79	1.62	0.87	0.88	1.12	1.29	1.51	1.37	1.59	1.57	2.58	1.65	1.14
99	5.72	6.22	6.8	4.28	4.46	4.84	4.21	4.06	4.57	4.17	5.98	3.79	6.67	5.62	6.75	5.75	5.38	1.31	1.53	1.47	0.32	0.63	1.19	0.65	0.62	0.82	0.86	1.27	1.14	1.45	1.08	2.01	1.29	0.76
100	4.6	5.1	5.46	3.1	3.28	3.78	3.15	3.07	3.41	3.05	4.85	2.87	5.45	4.13	5.14	4.44	3.92	1.45	1.7	1.65	0.35	0.7	1.2	0.65	0.6	0.9	0.9	1.4	1.05	1.65	1.15	2.05	1.35	0.7
101	3.83	4.34	4.43	1.97	2.35	3.22	2.38	2.39	2.65	2.44	4.12	2.19	4.59	3.22	4.24	3.62	2.9	1.63	1.91	1.87	0.39	0.79	1.27	0.71	0.65	0.99	0.98	1.56	1.06	1.87	1.24	2.19	1.48	0.76
102	2.9	3.38	3.2	1.05	1.53	2.6	1.57	1.73	1.8	1.76	3.24	1.52	3.51	2.24	3.2	2.67	1.87	1.63	1.91	1.87	0.39	0.79	1.27	0.71	0.65	0.99	0.98	1.56	1.06	1.87	1.24	2.19	1.48	0.76
103	2.77	3.3	3.06	1.01	1.41	2.47	1.38	1.4	1.74	1.58	3.18	1.43	3.38	2.02	3.04	2.47	1.66	1.63	1.91	1.87	0.39	0.79	1.27	0.71	0.65	0.99	0.98	1.56	1.06	1.87	1.24	2.19	1.48	0.76
104	2.53	3.09	2.82	0.94	1.24	2.17	1.13	1	1.59	1.3	3	1.14	3.15	1.66	2.62	2.13	1.38	1.52	1.78	1.76	0.36	0.74	1.1	0.64	0.58	0.9	0.88	1.44	0.86	1.76	1.1	1.92	1.34	0.68
105	2.42	2.96	2.71	0.91	1.19	2	1.06	0.93	1.5	1.2	2.88	0.94	3.04	1.52	2.35	1.99	1.3	1.41	1.65	1.65	0.33	0.69	0.93	0.57	0.51	0.81	0.78	1.32	0.66	1.65	0.96	1.65	1.2	0.6
106	2.31	2.83	2.6	0.88	1.14	1.83	0.99	0.86	1.41	1.1	2.76	0.74	2.93	1.38	2.08	1.85	1.22	1.3	1.52	1.54	0.3	0.64	0.76	0.5	0.44	0.72	0.68	1.2	0.46	1.54	0.82	1.38	1.06	0.52
107	2.2	2.7	2.49	0.85	1.09	1.66	0.92	0.79	1.32	1	2.64	0.54	2.82	1.24	1.81	1.71	1.14	1.19	1.39	1.43	0.27	0.59	0.59	0.43	0.37	0.63	0.58	1.08	0.26	1.43	0.68	1.11	0.92	0.44
108	1.91	2.34	2.19	0.71	0.95	1.31	0.77	0.65	1.11	0.83	2.23	0.33	2.46	1.02	1.45	1.44	0.94	1.08	1.26	1.32	0.24	0.54	0.42	0.36	0.3	0.54	0.48	0.96	0.06	1.32	0.54	0.84	0.78	0.36
109	1.62	1.98	1.89	0.57	0.81	0.96	0.62	0.51	0.9	0.66	1.82	0.12	2.1	0.8	1.09	1.17	0.74	1.08	1.26	1.32	0.24	0.54	0.42	0.36	0.3	0.54	0.48	0.96	0.06	1.32	0.54	0.84	0.78	0.36
110	1.44	1.74	1.7	0.46	0.72	0.78	0.54	0.44	0.78	0.6	1.54	0.1	1.84	0.72	1	1.04	0.62	1.08	1.26	1.32	0.24	0.54	0.42	0.36	0.3	0.54	0.48	0.96	0.06	1.32	0.54	0.84	0.78	0.36
111	1.08	1.29	1.29	0.31	0.54	0.53	0.39	0.32	0.57	0.46	1.09	0.07	1.36	0.54	0.78	0.78	0.43	0.9	1.05	1.1	0.2	0.45	0.35	0.3	0.25	0.45	0.4	0.8	0.05	1.1	0.45	0.7	0.65	0.3
112	0.72	0.84	0.88	0.16	0.36	0.28	0.24	0.2	0.36	0.32	0.64	0.04	0.88	0.36	0.56	0.52	0.24	0.72	0.84	0.88	0.16	0.36	0.28	0.24	0.2	0.36	0.32	0.64	0.04	0.88	0.36	0.56	0.52	0.24
113	0.72	0.84	0.88	0.16	0.36	0.28	0.24	0.2	0.36	0.32	0.64	0.04	0.88	0.36	0.56	0.52	0.24	0.54	0.63	0.66	0.12	0.27	0.21	0.18	0.15	0.27	0.24	0.48	0.03	0.66	0.27	0.42	0.39	0.18
114	0.72	0.84	0.88	0.16	0.36	0.28	0.24	0.2	0.36	0.32	0.64	0.04	0.88	0.36	0.56	0.52	0.24	0.54	0.63	0.66	0.12	0.27	0.21	0.18	0.15	0.27	0.24	0.48	0.03	0.66	0.27	0.42	0.39	0.18
115	0.72	0.84	0.88	0.16	0.36	0.28	0.24	0.2	0.36	0.32	0.64	0.04	0.88	0.36	0.56	0.52	0.24	0.54	0.63	0.66	0.12	0.27	0.21	0.18	0.15	0.27	0.24	0.48	0.03	0.66	0.27	0.42	0.39	0.18
116	0.72	0.84	0.88	0.16	0.36	0.28	0.24	0.2	0.36	0.32	0.64	0.04	0.88	0.36	0.56	0.52	0.24	0.54	0.63	0.66	0.12	0.27	0.21	0.18	0.15	0.27	0.24	0.48	0.03	0.66	0.27	0.42	0.39	0.18
117	0.9	1.05	1.1	0.2	0.45	0.35	0.3	0.25	0.45	0.4	0.8	0.05	1.1	0.45	0.7	0.65	0.3	0.72	0.84	0.88	0.16	0.36	0.28	0.24	0.2	0.36	0.32	0.64	0.04	0.88	0.36	0.56	0.52	0.24
118	1.08	1.26	1.32	0.24	0.54	0.42	0.36	0.3	0.54	0.48	0.96	0.06	1.32	0.54	0.84	0.78	0.36	0.72	0.84	0.88	0.16	0.36	0.28	0.24	0.2	0.36	0.32	0.64	0.04	0.88	0.36	0.56	0.52	0.24
119	1.72	1.74	2.2	1.86	2.05	1.01	0.99	0.98	0.97	0.87	1.32	0.82	1.76	0.88	1.37	1.03	1.12	0.72	0.84	0.88	0.16	0.36	0.28	0.24	0.2	0.36	0.32	0.64	0.04	0.88	0.36	0.56	0.52	0.24
120	2.96	2.87	3.93	4.34	4.17	1.97	2.18	2.06	2.11	1.73	2.32	2.16	2.97	1.96	2.58	1.84	2.54	0.72	0.84	0.88	0.16	0.36	0.28	0.24	0.2	0.36	0.32	0.64	0.04	0.88	0.36	0.56	0.52	0.24
121	4.2	4	5.66	6.82	6.29	2.93	3.37	3.14	3.25	2.59	3.32	3.5	4.18	3.04	3.79	2.65	3.96	0.72	0.84	0.88	0.16	0.36	0.28	0.24	0.2	0.36	0.32	0.64	0.04	0.88	0.36	0.56	0.52	0.24
122	5.44	5.13	7.39	9.3	8.41	3.89	4.56	4.22	4.39	3.45	4.32	4.84	5.39	4.12	5	3.46	5.38	0.72	0.84	0.88	0.16	0.36	0.28	0.24	0.2	0.36	0.32	0.64	0.04	0.88	0.36	0.56	0.52	0.24
123	6.68	6.26	9.12	11.78	10.53	4.85	5.75	5.3	5.53	4.31	5.32	6.18	6.6	5.2	6.21	4.27	6.8	0.72	0.84	0.88	0.16	0.36	0.28	0.24	0.2	0.36	0.32	0.64	0.04	0.88	0.36	0.56	0.52	0.24
124	7.29	6.91	9.97	12.63	11.14	5.22	6.31	5.7	6.24	4.78	5.96	6.76	7.37	5.94	6.9	4.83	7.46	0.72	0.84	0.88	0.16	0.36	0.28	0.24	0.2	0.36	0.32	0.64	0.04	0.88	0.36	0.56	0.52	0.24
125	7.29	6.91	9.97	12.63	11.14	5.22	6.31	5.7	6.24	4.78	5.96	6.76	7.37	5.94	6.9	4.83	7.46	0.72	0.84	0.88	0.16	0.36	0.28	0.24	0.2	0.36	0.32	0.64	0.04	0.88	0.36	0.56	0.52	0.24
126	7.29	6.91	9.97	12.63	11.14	5.22	6.31	5.7	6.24	4.78	5.96	6.76	7.37	5.94	6.9	4.83	7.46	0.72	0.84	0.88	0.16	0.36	0.28	0.24	0.2	0.36	0.32	0.64	0.04	0.88	0.36	0.56	0.52	0.24
127	7.29	6.91	9.97	12.63	11.14	5.22	6.31	5.7	6.24	4.78	5.96	6.76	7.37	5.94	6.9	4.83	7.46	0.72	0.84	0.88	0.16	0.36	0.28	0.24	0.2	0.36	0.32	0.64	0.04	0.88	0.36	0.56	0.52	0.24
128	7.11	6.7	9.75	12.59	11.05	5.15	6.25	5.65	6.15	4.7	5.8	6.75	7.15	5.85	6.76	4.7	7.4	0.72	0.84	0.88	0.16	0.36	0.28	0.24	0.2	0.36	0.32	0.64	0.04	0.88	0.36	0.56	0.52	0.24
129	6.93	6.49	9.53	12.55	10.96	5.08	6.19	5.6	6.06	4.62	5.64	6.74	6.93	5.76	6.62	4.57	7.34	0.54	0.63	0.66	0.12	0.27	0.21	0.18	0.15	0.27	0.24	0.48	0.03	0.66	0.27	0.42	0.39	0.18
130	6.75	6.28	9.31	12.51	10.87	5.01	6.13	5.55	5.97	4.54	5.48	6.73	6.71	5.67	6.48	4.44	7.28	0.36	0.42	0.44	0.08	0.18	0.14	0.12	0.1	0.18	0.16	0.32	0.02	0.44	0.18	0.28	0.26	0.12
131	6.57	6.07	9.09	12.47	10.78	4.94	6.07	5.5	5.88	4.46	5.32	6.72	6.49	5.58	6.34	4.31	7.22	0.18	0.21	0.22	0.04	0.09	0.07	0.06	0.05	0.09	0.08	0.16	0.01	0.22	0.09	0.14	0.13	0.06
132	6.39	5.86	8.87	12.43	10.69	4.87	6.01	5.45	5.79	4.38	5.16	6.71	6.27	5.49	6.2	4.18	7.16	0	0	0	0	0	0	0	0	0	0	0	0	0	0	0	0	0
133	6.21	5.65	8.65	12.39	10.6	4.8	5.95	5.4	5.7	4.3	5	6.7	6.05	5.4	6.06	4.05	7.1	0	0	0	0	0	0	0	0	0	0	0	0	0	0	0	0	0
134	5.63	5.19	7.82	10.78	9.17	4.25	5.47	4.93	5.28	4.06	4.66	6.02	5.63	5.16	5.56	3.82	6.5	0.06	0.02	0.05	0.01	0.08	0.04	0.15	0.21	0.01	0.15	0.02	0.08	0.02	0.1	0.03	0.02	0.16
135	4.45	4.08	6.14	8.31	7.13	3.33	4.43	4.06	4.15	3.35	3.68	4.76	4.44	4.18	4.38	3.03	5.24	0.12	0.04	0.1	0.02	0.16	0.08	0.3	0.42	0.02	0.3	0.04	0.16	0.04	0.2	0.06	0.04	0.32
136	3.27	2.97	4.46	5.84	5.09	2.41	3.39	3.19	3.02	2.64	2.7	3.5	3.25	3.2	3.2	2.24	3.98	0.18	0.06	0.15	0.03	0.24	0.12	0.45	0.63	0.03	0.45	0.06	0.24	0.06	0.3	0.09	0.06	0.48
137	2.09	1.86	2.78	3.37	3.05	1.49	2.35	2.32	1.89	1.93	1.72	2.24	2.06	2.22	2.02	1.45	2.72	0.24	0.08	0.2	0.04	0.32	0.16	0.6	0.84	0.04	0.6	0.08	0.32	0.08	0.4	0.12	0.08	0.64
138	0.91	0.75	1.1	0.9	1.01	0.57	1.31	1.45	0.76	1.22	0.74	0.98	0.87	1.24	0.84	0.66	1.46	0.3	0.1	0.25	0.05	0.4	0.2	0.75	1.05	0.05	0.75	0.1	0.4	0.1	0.5	0.15	0.1	0.8
139	0.36	0.12	0.3	0.06	0.48	0.24	0.9	1.26	0.06	0.9	0.12	0.48	0.12	0.6	0.18	0.12	0.96	0.3	0.1	0.25	0.05	0.4	0.2	0.75	1.05	0.05	0.75	0.1	0.4	0.1	0.5	0.15	0.1	0.8
140	0.36	0.12	0.3	0.06	0.48	0.24	0.9	1.26	0.06	0.9	0.12	0.48	0.12	0.6	0.18	0.12	0.96	0.3	0.1	0.25	0.05	0.4	0.2	0.75	1.05	0.05	0.75	0.1	0.4	0.1	0.5	0.15	0.1	0.8
141	0.36	0.12	0.3	0.06	0.48	0.24	0.9	1.26	0.06	0.9	0.12	0.48	0.12	0.6	0.18	0.12	0.96	0.3	0.1	0.25	0.05	0.4	0.2	0.75	1.05	0.05	0.75	0.1	0.4	0.1	0.5	0.15	0.1	0.8
142	0.88	0.69	0.83	0.15	0.81	0.82	1.25	1.62	0.55	1.49	0.68	0.74	0.7	1.27	1.03	0.73	1.46	0.3	0.1	0.25	0.05	0.4	0.2	0.75	1.05	0.05	0.75	0.1	0.4	0.1	0.5	0.15	0.1	0.8
143	1.4	1.26	1.36	0.24	1.14	1.4	1.6	1.98	1.04	2.08	1.24	1	1.28	1.94	1.88	1.34	1.96	0.3	0.1	0.25	0.05	0.4	0.2	0.75	1.05	0.05	0.75	0.1	0.4	0.1	0.5	0.15	0.1	0.8
144	1.58	1.47	1.58	0.28	1.23	1.47	1.66	2.03	1.13	2.16	1.4	1.01	1.5	2.03	2.02	1.47	2.02	0.3	0.1	0.25	0.05	0.4	0.2	0.75	1.05	0.05	0.75	0.1	0.4	0.1	0.5	0.15	0.1	0.8
145	1.76	1.68	1.8	0.32	1.32	1.54	1.72	2.08	1.22	2.24	1.56	1.02	1.72	2.12	2.16	1.6	2.08	0.3	0.1	0.25	0.05	0.4	0.2	0.75	1.05	0.05	0.75	0.1	0.4	0.1	0.5	0.15	0.1	0.8
146	2.95	3.45	3.36	0.49	2.29	1.72	2.63	2.37	1.89	2.43	3.28	2.07	2.36	2.63	2.89	2.48	3.63	0.3	0.1	0.25	0.05	0.4	0.2	0.75	1.05	0.05	0.75	0.1	0.4	0.1	0.5	0.15	0.1	0.8
147	4.79	5.64	5.24	0.7	3.76	2.13	4.33	3.49	2.66	3.32	5.55	4.2	3.13	4.02	4.36	3.95	5.57	0.41	0.23	0.36	0.08	0.45	0.37	0.82	1.12	0.14	0.85	0.22	0.6	0.21	0.64	0.42	0.24	0.88
148	6.51	7.65	7.01	0.82	5.17	2.45	5.98	4.65	3.36	4.17	7.57	6.33	3.76	5.44	5.87	5.47	7.44	0.52	0.36	0.47	0.11	0.5	0.54	0.89	1.19	0.23	0.95	0.34	0.8	0.32	0.78	0.69	0.38	0.96
149	8.17	9.64	8.73	0.93	6.5	2.73	7.48	5.6	4.05	4.87	9.57	8.38	4.37	6.76	7.35	6.97	9.15	0.57	0.47	0.53	0.13	0.47	0.67	0.81	1.05	0.31	0.9	0.44	0.92	0.41	0.82	0.93	0.5	0.88
150	9.91	11.68	10.48	1.27	8.11	3.04	9.08	6.78	4.82	5.72	11.64	10.56	5.06	8.19	8.89	8.49	10.91	0.62	0.58	0.59	0.15	0.44	0.8	0.73	0.91	0.39	0.85	0.54	1.04	0.5	0.86	1.17	0.62	0.8
151	11.3	12.9	11.39	1.61	9.26	4.39	10.51	8.29	5.64	7.31	12.91	12.39	6.1	10.17	11.29	10.56	12.06	0.67	0.69	0.65	0.17	0.41	0.93	0.65	0.77	0.47	0.8	0.64	1.16	0.59	0.9	1.41	0.74	0.72
152	12.82	14.31	12.45	2.05	10.49	5.86	11.96	9.8	6.57	8.92	14.43	14.14	7.38	12.21	13.68	12.69	13.22	1.13	1.14	0.92	0.48	1.04	1.07	0.81	0.85	0.64	0.78	1.35	1.24	0.85	1.61	1.85	1.24	0.83
153	16.56	18.36	16.65	4.6	14.39	7.77	15.12	12.32	9.07	11.22	18.27	17.49	10.03	16.4	18.48	17.39	17.23	2.4	2.49	2.31	1.64	2.34	1.7	1.52	1.28	1.57	1.16	2.8	1.81	1.88	3.03	2.97	2.32	1.8
154	19.89	22.09	20.73	7.46	18.5	9.46	17.55	14.07	11.23	12.45	21.73	19.97	12.4	20.22	22.86	21.7	20.86	3.73	3.86	3.75	2.81	3.72	2.37	2.38	1.92	2.51	1.69	4.27	2.46	2.93	4.55	4.12	3.42	2.93
155	23.71	26.19	25.43	11.34	23.45	11.41	20.67	16.52	13.77	14.18	25.5	23.13	15.12	24.23	27.4	26.1	25.11	5.54	5.54	5.95	5.26	6.43	3.39	3.46	2.84	3.83	2.29	5.95	3.3	4.27	6.68	6.41	5.63	4.57
156	26.78	28.99	28.98	15.48	27.84	13.69	23.32	19.03	16.07	16.13	28.03	25.7	17.64	27.77	31.12	29.67	28.32	7.16	6.98	7.96	7.6	9.05	4.23	4.46	3.68	5.03	2.83	7.35	4.12	5.35	8.72	8.61	7.7	6.08
157	28.94	30.79	31.71	19.73	31.88	14.75	25.17	20.7	17.61	17.04	29.73	27.46	19.05	30.04	33.02	31.62	30.63	9.36	8.92	10.57	10.91	12.54	5.69	6.43	5.47	6.62	4.23	9.17	6.08	6.89	11.2	10.52	9.2	8.5
158	30.92	32.35	34.25	23.87	35.83	15.63	26.94	22.29	19.03	17.88	31.14	29.2	20.2	32.23	34.83	33.44	32.81	11.27	10.57	12.88	14.09	15.82	7.11	8.07	6.95	7.9	5.32	10.62	7.92	8.04	13.58	12.14	10.38	10.57
159	32.19	33.46	35.97	26.46	37.93	16.67	28.37	23.59	20.11	18.94	31.95	30.83	21.03	33.67	35.56	33.96	34.58	11.41	10.69	13.06	14.34	16.04	7.17	8.11	7.05	7.94	5.33	10.65	7.96	8.08	13.62	12.14	10.4	10.78
160	32.78	33.95	36.82	27.77	39.01	17.34	29.19	24.2	20.75	19.63	32.33	31.81	21.46	34.93	36.12	34.36	35.61	11.43	10.69	13.08	14.59	16.24	7.18	8.13	7.12	7.94	5.34	10.66	7.98	8.09	13.64	12.14	10.4	10.84
161	32.36	32.88	36.33	28.95	39.21	17.9	29.16	24.57	20.81	20.21	31.15	31.75	21.47	35.77	36.09	34.01	35.15	12.13	11.36	14.09	15.93	17.33	7.87	8.86	7.57	8.66	5.96	11.18	8.89	8.72	14.89	12.81	10.91	11.77
162	31.22	31.36	35.46	30.08	38.83	18.18	28.19	23.9	20.76	19.94	29.4	30.53	21.33	35.63	35.29	33.05	34.14	12.72	11.9	14.99	17.24	18.37	8.39	9.52	7.95	9.29	6.48	11.58	9.6	9.24	16	13.21	11.28	12.62
163	30.18	30.02	34.68	31.04	38.31	18.54	27.25	23.12	20.78	19.7	27.89	29.3	21.33	35.44	34.45	32.04	33.15	13.29	12.44	15.87	18.29	19.21	8.9	10.16	8.26	9.92	6.99	11.97	10.3	9.76	17.09	13.61	11.65	13.42
164	29.14	28.68	33.9	32	37.79	18.9	26.31	22.34	20.8	19.46	26.38	28.07	21.33	35.25	33.61	31.03	32.16	13.86	12.98	16.75	19.34	20.05	9.41	10.8	8.57	10.55	7.5	12.36	11	10.28	18.18	14.01	12.02	14.22
165	28.02	27.29	33.09	32.73	36.99	19.23	25.27	21.33	20.74	19.07	24.8	26.71	21.25	34.95	32.71	30	31.12	14.43	13.52	17.63	20.39	20.89	9.92	11.44	8.88	11.18	8.01	12.75	11.7	10.8	19.27	14.41	12.39	15.02
166	27.25	26.72	33.12	33.46	36.65	18.52	24.4	19.99	20.63	17.94	24.02	25.7	20.82	34.1	30.95	28.42	30.69	15	14.06	18.51	21.44	21.73	10.43	12.08	9.19	11.81	8.52	13.14	12.4	11.32	20.36	14.81	12.76	15.82
167	26.35	25.96	33	34.09	36.23	17.69	23.51	18.65	20.41	16.79	22.99	24.77	20.15	33.19	29.2	26.78	30.25	15.16	14.26	19.18	22.2	21.91	10.93	12.48	9.28	12.35	9	12.92	13.14	11.67	20.78	15.01	12.75	16.43
168	23.23	22.56	29.74	32.61	33.14	16.42	20.91	16.3	18.62	14.95	19.64	22.24	18.11	30.13	25.04	22.57	26.96	14.51	13.56	18.73	22.11	21.42	10.94	12.33	9.02	12.13	9.08	11.96	13.39	11.25	20.49	14.53	12.16	16.18
169	20.52	19.48	26.6	30.82	29.84	15.37	19.04	14.72	17.17	14.18	16.67	20.58	16.35	27.44	21.3	18.75	24.05	13.18	12.19	17.29	20.94	20.04	10.27	11.47	8.38	11.19	8.55	10.49	12.74	10.2	18.97	13.38	11.06	15.05
170	17.38	16.05	22.89	28.02	25.78	14.1	16.63	12.65	15.35	13.06	13.41	18.32	14.26	24.66	17.43	14.86	20.68	11.37	10.51	15.09	18.49	17.33	9.25	10.39	7.46	9.87	7.95	8.81	11.9	8.86	16.84	11.09	8.85	13.41
171	14.31	13.25	19.34	23.88	21.39	11.82	13.98	10.14	13.05	11.11	10.88	15.75	11.74	21.12	13.71	11.29	17.47	9.75	9.07	13.08	16.15	14.71	8.41	9.39	6.62	8.67	7.41	7.41	11.08	7.78	14.8	8.89	6.78	11.9
172	11.63	10.88	16.08	19.54	17.02	10.18	11.78	8.11	11.02	9.61	8.62	13.73	9.75	18.18	10.96	8.73	14.66	7.55	7.13	10.47	12.84	11.22	6.95	7.42	4.83	7.08	6.01	5.59	9.12	6.24	12.32	6.98	5.28	9.48
173	9.13	8.75	13.01	15.31	12.74	8.72	9.66	6.16	9.11	8.18	6.65	11.73	8.02	15.32	8.3	6.3	11.98	5.64	5.48	8.16	9.66	7.94	5.53	5.78	3.35	5.8	4.92	4.14	7.28	5.09	9.94	5.36	4.1	7.41
174	7.68	7.43	11.07	12.68	10.55	7.61	8.17	4.81	7.94	7.04	5.68	10.09	6.97	13.79	7.43	5.65	10.15	5.5	5.36	7.98	9.41	7.72	5.47	5.74	3.25	5.76	4.91	4.11	7.24	5.05	9.9	5.36	4.08	7.2
175	7.41	6.97	10.17	11.33	9.81	6.87	7.94	4.84	7.21	6.82	5.54	9.88	6.33	13.16	7.1	5.5	9.25	5.98	5.6	8.13	9.16	7.95	5.46	6.37	3.87	5.76	5.45	4.5	8	5.05	10.6	5.73	4.46	7.33
176	8.42	8.38	10.89	10.07	10.07	6.22	8.76	5.57	7.42	6.9	7.12	11.03	6.58	13.25	7.72	6.52	10.4	5.78	5.17	7.29	7.82	7.29	4.77	6.29	4.11	5.04	5.38	4.38	7.87	4.43	10.07	5.43	4.33	6.59
177	9.55	9.85	11.69	9.03	10.68	5.62	9.77	6.55	7.7	7.2	8.79	12.28	6.88	13.45	8.39	7.56	11.73	5.58	4.74	6.45	6.48	6.63	4.08	6.21	4.35	4.32	5.31	4.26	7.74	3.81	9.54	5.13	4.2	5.85
178	10.8	11.45	12.62	8.27	11.54	5.2	10.86	7.66	8.07	7.61	10.59	13.73	7.28	13.8	9.32	8.74	13.19	6.45	5.88	7.02	5.67	7.31	3.4	7.02	4.9	4.21	5.45	5.64	8.68	3.59	9.46	5.49	4.83	6.61
179	12.37	13.4	13.77	7.52	12.57	5.31	12.33	9.01	8.65	8.37	12.62	15.63	8.06	14.55	11.05	10.73	15.04	6.11	5.45	6.15	4.8	7.04	2.72	6.54	4.74	3.55	4.91	5.57	7.92	2.98	8.95	5.2	4.7	5.87
180	13.73	15.32	14.85	6.77	13.53	5.42	13.33	9.86	9.23	8.58	14.64	16.86	8.83	15.3	12.78	12.72	16.82	5.43	4.78	5.16	3.72	6.15	2.04	5.83	4.36	2.83	4.3	5.06	7.02	2.35	7.72	4.53	4.19	4.99
181	15.18	17.25	16.1	6.04	14.54	5.72	14.36	10.68	9.54	8.81	16.54	17.89	9.27	16.04	14.4	14.53	18.41	5.2	4.47	4.4	2.88	5.93	1.53	5.42	4.27	2.26	3.86	5.11	6.45	1.85	7.35	4.51	4.2	4.33
182	15.29	17.26	15.72	5.5	14.67	5.44	14.23	11.19	9.06	8.63	16.75	17.56	8.91	15.96	14.49	14.62	18.22	4.99	4.17	3.66	2.29	5.91	1.03	5.03	4.24	1.69	3.43	5.17	5.9	1.36	7	4.49	4.21	3.73
183	16.54	18.28	17	7.65	17.1	6.33	15.27	12.52	9.69	9.3	17.79	18.79	9.56	17.32	15.75	15.43	19.35	4.89	3.99	3.39	2.76	6.24	0.77	4.96	4.55	1.44	3.29	5.09	5.83	1.18	6.04	4.22	3.92	3.5
184	17.94	19.39	18.51	9.86	19.71	7.27	16.48	14.06	10.34	10.15	18.9	20.13	10.33	19.41	17.51	16.6	20.69	5.63	4.6	4.38	4.41	7.8	1.53	5.66	5.3	1.96	3.78	5.58	6.79	1.72	6.51	5.01	4.31	4.34
185	19.17	20.35	19.86	12.02	22.19	7.99	17.47	15.32	10.9	10.75	19.87	21.19	10.98	21.26	18.98	17.61	21.8	6.27	5.08	5.26	6.03	9.31	2.12	6.29	5.98	2.39	4.17	5.94	7.55	2.16	6.85	5.54	4.56	5.1
186	20.88	21.78	22.03	15.02	25.24	9.27	19.04	16.63	12.07	11.79	21.18	23.01	12.16	24.19	21.02	19.09	23.67	6.91	5.56	6.14	7.65	10.82	2.71	6.92	6.66	2.82	4.56	6.3	8.31	2.6	7.19	6.07	4.81	5.86
187	21.89	22.54	23.19	16.68	27.2	9.86	19.88	17.5	12.51	12.22	21.97	23.92	12.7	25.88	22.39	20.06	24.61	7.92	6.32	7.3	9.31	12.78	3.3	7.76	7.53	3.26	4.99	7.09	9.22	3.14	8.88	7.44	5.78	6.8
188	22.45	22.94	23.77	17.08	28.2	10.21	20.16	17.81	12.58	12.29	22.46	24.21	12.91	27.45	23.62	20.95	25.03	7.92	6.32	7.3	9.31	12.78	3.3	7.76	7.53	3.26	4.99	7.09	9.22	3.14	8.88	7.44	5.78	6.8
189	22.82	23.22	24.05	17.12	28.65	10.21	20.37	18	12.59	12.33	22.89	24.35	13.02	28.8	24.46	21.67	25.2	7.92	6.32	7.3	9.31	12.78	3.3	7.76	7.53	3.26	4.99	7.09	9.22	3.14	8.88	7.44	5.78	6.8
190	22.32	22.98	23.88	17.12	28.22	10.21	19.72	17.31	12.59	11.78	22.49	23.57	13.01	28.08	24.09	21.29	25.01	7.42	6.08	7.13	9.31	12.35	3.3	7.11	6.84	3.26	4.44	6.69	8.44	3.13	8.16	7.07	5.4	6.61
191	21.45	22.11	23.25	17.03	27.57	10.12	18.88	16.39	11.99	11.08	21.46	22.42	12.51	27.2	23.51	20.6	24.29	6.92	5.84	6.96	9.31	11.92	3.3	6.46	6.15	3.26	3.89	6.29	7.66	3.12	7.44	6.7	5.02	6.42
192	19.65	19.99	21.45	16.75	25.88	10.06	17.2	15.15	11.01	10.25	19.28	20.37	11.64	25.85	22.21	19.07	22.06	6.42	5.6	6.79	9.31	11.49	3.3	5.81	5.46	3.26	3.34	5.89	6.88	3.11	6.72	6.33	4.64	6.23
193	17.75	17.74	19.54	16.45	24.14	9.83	15.46	13.85	9.94	9.32	16.98	18.13	10.67	24.37	20.65	17.4	19.75	4.87	3.79	5.23	9.04	9.92	3.3	4.29	4.53	2.65	2.59	4	5.04	2.7	5.57	5.3	3.5	4.59
194	15.53	15.14	17.41	16.14	22.23	9.07	13.34	12.31	8.66	8.04	14.45	15.44	9.32	22.49	18.29	14.92	17.05	4.53	3.55	5.11	8.83	9.3	3.3	4.06	4.31	2.59	2.52	3.56	4.9	2.68	4.85	4.92	3.12	4.45
195	13.52	12.57	15.35	15.83	20.39	8.31	11.69	11.27	7.38	7.31	11.93	13.42	7.98	20.61	15.93	12.44	14.42	4.56	3.57	5.12	8.85	9.31	3.33	4.12	4.5	2.61	2.61	3.57	5.01	2.74	4.95	4.96	3.14	4.48
196	11.48	10.01	13.18	15.52	18.58	7.4	10.16	10.47	6.37	6.71	9.55	11.68	6.98	18.83	13.71	10.16	12.13	4.14	3.23	4.9	8.63	8.65	3.19	3.88	4.4	2.48	2.53	3.02	4.79	2.67	4.19	4.35	2.64	4.29
197	11.5	10.02	13.06	15.26	18.48	7.7	10.43	10.56	6.47	6.96	9.57	11.89	7.29	19.12	14.33	10.97	12.21	3.67	2.86	4.65	8.14	7.78	3.01	3.56	4.05	2.33	2.35	2.45	4.44	2.53	3.31	3.7	2.12	4.01
198	10.6	9.26	11.54	12.33	16.15	7.04	9.62	9.93	5.59	6.47	8.91	10.76	6.73	18.13	14.05	11.21	11.2	3.09	2.37	3.93	6.59	6.56	2.59	2.92	3.36	1.86	1.88	2.02	3.61	2.08	3.04	3.3	1.9	3.36
199	9.57	8.44	9.82	9.33	13.65	6.37	8.64	8.97	4.68	5.76	8.21	9.51	6.01	16.34	13.33	11.15	10.08	2.35	1.76	2.94	4.94	5	1.83	2.22	2.61	1.34	1.39	1.53	2.65	1.54	2.57	2.51	1.51	2.52
200	8.59	7.65	8.1	6.38	11.25	5.87	7.86	8.25	3.83	5.29	7.62	8.52	5.38	14.77	12.9	11.23	9.03	1.71	1.28	2.06	3.32	3.49	1.24	1.59	1.93	0.91	1	1.17	1.89	1.1	2.23	1.98	1.26	1.76
201	8.29	7.66	7.1	3.83	9.4	5.84	7.38	8.09	3.33	5.14	7.74	7.71	5.35	13.57	12.83	11.63	8.35	1.36	1.16	1.48	1.84	2.12	1	1.11	1.39	0.69	0.78	1.22	1.34	1.02	2.11	1.81	1.28	1.2
202	8.69	8.34	7.11	2.62	8.64	6.5	7.63	8.37	3.56	5.6	8.38	7.81	5.96	13.61	13.43	12.54	8.6	0.46	0.53	0.43	0.21	0.21	0.58	0.34	0.59	0.34	0.45	0.55	0.63	0.59	0.56	0.71	0.45	0.34
203	8.7	8.58	7.14	2.42	7.97	6.68	7.78	8.53	3.81	5.97	8.51	7.93	6.37	12.48	12.82	12.14	8.72	0.46	0.53	0.43	0.21	0.21	0.58	0.34	0.59	0.34	0.45	0.55	0.63	0.59	0.56	0.71	0.45	0.34
204	9.7	9.59	8.33	3.82	9.25	7.75	8.81	9.29	4.8	6.93	9.46	9.12	7.29	13.4	13.42	12.6	9.93	0.46	0.53	0.43	0.21	0.21	0.58	0.34	0.59	0.34	0.45	0.55	0.63	0.59	0.56	0.71	0.45	0.34
205	11.3	11.15	10.09	5.28	11.04	8.96	10.1	10.38	5.86	7.94	10.96	10.47	8.38	15.74	14.9	13.82	11.54	1.55	1.46	1.6	1.51	1.79	1.3	1.43	1.4	1.13	1.28	1.53	1.74	1.26	2.61	1.79	1.36	1.52
206	12.01	11.47	10.71	6.99	12.25	10.19	10.55	11.06	6.58	8.81	11.38	10.85	9.08	17.54	15.64	14.18	11.68	2.75	2.54	2.9	2.83	3.41	2.12	2.55	2.31	1.95	2.12	2.6	2.86	1.95	4.7	2.91	2.29	2.77
207	13.63	13.03	12.49	8.7	14.24	11.41	11.86	12.22	7.64	9.82	12.89	12.22	10.17	19.9	17.12	15.4	13.34	4.2	3.88	4.48	4.2	5.12	3.18	3.82	3.51	2.91	3.15	3.83	4.31	2.84	7.05	4.34	3.39	4.28
208	15.52	14.79	14.75	10.81	16.88	12.99	13.26	13.5	8.77	10.9	14.51	13.77	11.47	23.11	19.47	17.13	15.3	5.83	5.34	6.36	5.93	7.37	4.59	5.16	4.83	3.93	4.22	5.12	5.9	3.83	9.63	6.16	4.66	6.04
209	18.16	17.77	18	12.83	20.2	14.38	15.39	14.91	10.32	12.01	17.23	16.3	12.79	26.03	21.89	19.14	18.51	7.4	6.78	8.18	7.64	9.55	5.96	6.35	5.94	4.94	5.13	6.39	7.41	4.8	12.11	7.95	5.91	7.64
210	20.73	20.73	21.2	14.84	23.45	15.73	17.37	16.11	11.86	12.97	19.93	18.75	14.09	28.85	24.28	21.12	21.56	8.83	8.07	9.88	9.31	11.67	7.13	7.41	6.79	5.84	5.85	7.53	8.62	5.61	14.35	9.43	7	9.13
211	23.02	23.39	24.1	16.79	26.52	16.77	19.1	16.93	13.29	13.67	22.4	20.92	15.25	31.4	26.34	22.93	24.32	8.94	8.19	10.04	9.31	11.7	7.17	7.43	6.82	5.87	5.85	7.56	8.64	5.64	14.37	9.43	7.01	9.28
212	24.25	25.17	26.46	18.29	28.15	17.18	19.97	16.96	14.33	13.86	23.72	22.36	15.88	31.98	26.71	22.98	26.34	9.08	8.33	10.21	9.33	11.74	7.24	7.51	7.04	5.92	5.94	7.6	8.77	5.73	14.49	9.47	7.04	9.46
213	23.52	24.48	26.16	18.35	27.73	16.67	19.12	16.03	13.95	13.11	22.92	21.53	15.3	30.63	25.45	21.61	25.74	9.08	8.33	10.21	9.33	11.74	7.24	7.51	7.04	5.92	5.94	7.6	8.77	5.73	14.49	9.47	7.04	9.46
214	22.47	23.52	25.38	18.06	26.73	15.72	18.18	15.07	13.49	12.36	22	20.54	14.62	29.1	23.74	19.99	24.64	9.08	8.33	10.21	9.33	11.74	7.24	7.51	7.04	5.92	5.94	7.6	8.77	5.73	14.49	9.47	7.04	9.46
215	21.65	22.8	24.91	17.77	25.78	14.86	17.28	14.18	13.1	11.62	21.14	19.59	14.01	27.61	22.03	18.41	23.86	9.08	8.33	10.21	9.33	11.74	7.24	7.51	7.04	5.92	5.94	7.6	8.77	5.73	14.49	9.47	7.04	9.46
216	20.35	21.48	23.89	17.32	24.6	13.65	16.21	13.06	12.47	10.73	19.74	18.6	12.9	25.9	20.06	16.55	22.83	8.79	7.97	9.91	9.19	11.6	6.89	7.36	6.9	5.71	5.77	7.19	8.56	5.37	14.27	9.11	6.77	9.26
217	19.08	20.18	22.89	16.89	23.44	12.47	15.2	12.13	11.85	9.93	18.35	17.72	11.84	24.29	18.13	14.7	21.82	8.79	7.96	9.95	9.16	11.57	6.76	7.31	6.86	5.66	5.67	7.1	8.38	5.3	14.15	8.84	6.65	9.34
218	18.65	19.68	22.45	16.71	23.15	12.01	14.85	11.88	11.58	9.58	17.77	17.44	11.31	23.97	17.55	14.24	21.46	8.79	7.96	9.95	9.16	11.57	6.76	7.31	6.86	5.66	5.67	7.1	8.38	5.3	14.15	8.84	6.65	9.34
219	17.42	18.53	21.15	15.29	21.46	11.01	13.69	11.15	10.63	8.67	16.43	16.24	10.37	21.82	16.15	13.09	20.26	8.79	7.96	9.95	9.16	11.57	6.76	7.31	6.86	5.66	5.67	7.1	8.38	5.3	14.15	8.84	6.65	9.34
220	15.82	16.97	19.39	13.83	19.67	9.8	12.4	10.06	9.57	7.66	14.93	14.89	9.28	19.48	14.67	11.87	18.65	7.7	7.03	8.78	7.86	9.99	6.04	6.22	6.05	4.87	4.84	6.12	7.27	4.63	12.1	7.76	5.74	8.16
221	14.2	15.41	17.61	12.12	17.68	8.57	11.09	8.91	8.51	6.64	13.42	13.52	8.18	17.12	13.19	10.65	16.99	6.5	5.95	7.48	6.54	8.37	5.22	5.1	5.14	4.05	4	5.05	6.15	3.94	10.01	6.64	4.81	6.91
222	12.55	13.83	15.82	10.39	15.68	7.32	9.72	7.56	7.43	5.54	11.9	12.04	7.03	14.66	11.67	9.41	15.3	5.05	4.61	5.9	5.17	6.66	4.16	3.83	3.94	3.09	2.97	3.82	4.7	3.05	7.66	5.21	3.71	5.4
223	10.63	12.05	13.55	8.26	13.03	5.71	8.26	6.09	6.28	4.37	10.27	10.38	5.67	11.35	9.28	7.66	13.31	3.42	3.15	4.02	3.44	4.41	2.75	2.49	2.62	2.07	1.9	2.53	3.11	2.06	5.08	3.39	2.44	3.64
224	7.96	9.05	10.29	6.22	9.7	4.29	6.07	4.49	4.71	3.17	7.54	7.74	4.29	8.33	6.82	5.63	10.07	1.85	1.71	2.2	1.73	2.23	1.38	1.3	1.51	1.06	0.99	1.26	1.6	1.09	2.6	1.6	1.19	2.04
225	5.36	6.07	7.08	4.19	6.44	2.91	4.03	3.1	3.15	2.12	4.83	5.18	2.93	5.41	4.39	3.63	6.99	0.39	0.4	0.49	0.04	0.1	0.18	0.18	0.47	0.14	0.18	0.11	0.28	0.22	0.26	0.08	0.08	0.52
226	2.98	3.37	4.11	2.2	3.28	1.8	2.09	1.88	1.7	1.18	2.33	2.82	1.7	2.67	2.26	1.78	4.05	0.25	0.26	0.32	0.02	0.06	0.11	0.1	0.25	0.09	0.09	0.07	0.15	0.13	0.14	0.04	0.05	0.34
227	0.94	0.9	1.26	0.42	0.73	0.69	0.37	0.87	0.32	0.31	0.27	0.6	0.49	0.65	0.51	0.32	1.26	0.11	0.12	0.15	0	0.02	0.04	0.02	0.03	0.04	0	0.03	0.02	0.04	0.02	0	0.02	0.16
228	0.98	1.02	1.12	0.11	0.41	0.79	0.56	1.03	0.62	0.78	0.58	0.67	0.71	0.98	0.83	0.62	1.3	0.11	0.12	0.15	0	0.02	0.04	0.02	0.03	0.04	0	0.03	0.02	0.04	0.02	0	0.02	0.16
229	1.32	1.38	1.43	0.16	0.66	1.29	0.84	1.34	1.01	1.29	0.98	0.91	1.07	1.56	1.54	1.11	1.74	0.11	0.12	0.15	0	0.02	0.04	0.02	0.03	0.04	0	0.03	0.02	0.04	0.02	0	0.02	0.16
230	1.55	1.62	1.59	0.21	0.89	1.75	1.1	1.62	1.36	1.8	1.35	1.13	1.39	2.12	2.25	1.58	2.02	0.11	0.12	0.15	0	0.02	0.04	0.02	0.03	0.04	0	0.03	0.02	0.04	0.02	0	0.02	0.16
231	1.78	1.86	1.75	0.26	1.12	2.21	1.36	1.9	1.71	2.31	1.72	1.35	1.71	2.68	2.96	2.05	2.3	0.11	0.12	0.15	0	0.02	0.04	0.02	0.03	0.04	0	0.03	0.02	0.04	0.02	0	0.02	0.16
232	1.98	2.08	1.89	0.29	1.33	2.64	1.56	1.99	2.05	2.73	2.08	1.46	1.98	3.14	3.63	2.51	2.56	0	0	0	0	0	0	0	0	0	0	0	0	0	0	0	0	0
233	1.84	1.94	1.72	0.27	1.29	2.57	1.48	1.77	2	2.64	2.04	1.33	1.89	3.02	3.59	2.48	2.38	0	0	0	0	0	0	0	0	0	0	0	0	0	0	0	0	0
234	1.7	1.8	1.55	0.25	1.25	2.5	1.4	1.55	1.95	2.55	2	1.2	1.8	2.9	3.55	2.45	2.2	0	0	0	0	0	0	0	0	0	0	0	0	0	0	0	0	0
235	1.77	1.85	1.63	0.28	1.29	2.59	1.43	1.67	2	2.57	2.04	1.21	1.91	3.02	3.68	2.63	2.25	0	0	0	0	0	0	0	0	0	0	0	0	0	0	0	0	0
236	1.77	1.85	1.63	0.28	1.29	2.59	1.43	1.67	2	2.57	2.04	1.21	1.91	3.02	3.68	2.63	2.25	0	0	0	0	0	0	0	0	0	0	0	0	0	0	0	0	0
237	1.77	1.85	1.63	0.28	1.29	2.59	1.43	1.67	2	2.57	2.04	1.21	1.91	3.02	3.68	2.63	2.25	0	0	0	0	0	0	0	0	0	0	0	0	0	0	0	0	0
238	1.77	1.85	1.63	0.28	1.29	2.59	1.43	1.67	2	2.57	2.04	1.21	1.91	3.02	3.68	2.63	2.25	0	0	0	0	0	0	0	0	0	0	0	0	0	0	0	0	0
239	1.77	1.85	1.63	0.28	1.29	2.59	1.43	1.67	2	2.57	2.04	1.21	1.91	3.02	3.68	2.63	2.25	0	0	0	0	0	0	0	0	0	0	0	0	0	0	0	0	0
240	1.77	1.85	1.63	0.28	1.29	2.59	1.43	1.67	2	2.57	2.04	1.21	1.91	3.02	3.68	2.63	2.25	0	0	0	0	0	0	0	0	0	0	0	0	0	0	0	0	0
241	1.77	1.85	1.63	0.28	1.29	2.59	1.43	1.67	2	2.57	2.04	1.21	1.91	3.02	3.68	2.63	2.25	0	0	0	0	0	0	0	0	0	0	0	0	0	0	0	0	0
242	1.77	1.85	1.63	0.28	1.29	2.59	1.43	1.67	2	2.57	2.04	1.21	1.91	3.02	3.68	2.63	2.25	0	0	0	0	0	0	0	0	0	0	0	0	0	0	0	0	0
243	1.45	1.49	1.34	0.48	1.24	2.1	1.17	1.43	1.61	2.07	1.65	0.99	1.56	2.46	2.97	2.14	1.87	0	0	0	0	0	0	0	0	0	0	0	0	0	0	0	0	0
244	1.25	1.29	1.19	0.7	1.23	1.71	0.94	1.29	1.25	1.57	1.35	0.77	1.23	1.95	2.3	1.67	1.55	0	0	0	0	0	0	0	0	0	0	0	0	0	0	0	0	0
245	1.39	1.32	1.16	1.13	1.84	1.32	0.94	1.37	0.95	1.14	1.49	0.69	0.92	2.16	2.01	1.59	1.38	0	0	0	0	0	0	0	0	0	0	0	0	0	0	0	0	0
246	1.72	1.53	1.34	1.59	2.5	1.06	1.08	1.74	0.72	0.84	1.7	0.84	0.72	2.52	1.87	1.61	1.51	0	0	0	0	0	0	0	0	0	0	0	0	0	0	0	0	0
247	2.3	2	1.83	2.12	3.25	0.95	1.38	2.36	0.58	0.67	2.11	1.14	0.74	3.05	1.86	1.84	1.82	0.04	0.04	0.04	0.01	0.02	0.06	0.06	0.07	0.01	0.04	0.03	0.1	0.02	0.02	0.1	0.07	0.12
248	3.01	2.62	2.38	2.4	4	1.27	1.81	3.1	0.78	0.9	2.75	1.53	1.01	4.09	2.56	2.53	2.39	0.2	0.2	0.23	0.02	0.06	0.17	0.14	0.17	0.06	0.08	0.09	0.22	0.07	0.07	0.2	0.16	0.4
249	3.69	3.22	2.91	2.66	4.74	1.56	2.18	3.64	0.97	1.04	3.38	1.81	1.22	5.03	3.21	3.21	2.93	0.24	0.24	0.27	0.03	0.08	0.23	0.2	0.24	0.07	0.12	0.12	0.32	0.09	0.09	0.3	0.23	0.52
250	4.34	3.95	3.54	2.71	5.03	2.39	2.7	4.2	1.3	1.47	3.8	2.39	1.78	5.65	4.27	4.31	3.71	0.28	0.28	0.31	0.04	0.1	0.29	0.26	0.31	0.08	0.16	0.15	0.42	0.11	0.11	0.4	0.3	0.64
251	4.88	4.56	4.01	2.76	5.3	3.17	3.2	4.73	1.6	1.89	4.2	2.95	2.3	6.24	5.34	5.39	4.34	0.28	0.28	0.31	0.04	0.1	0.29	0.26	0.31	0.08	0.16	0.15	0.42	0.11	0.11	0.4	0.3	0.64
252	5.75	5.37	4.93	4.06	6.49	4.09	4.23	5.72	2.24	2.66	4.81	4.12	3.14	6.9	6.5	6.53	5.41	0.28	0.28	0.31	0.04	0.1	0.29	0.26	0.31	0.08	0.16	0.15	0.42	0.11	0.11	0.4	0.3	0.64
253	6.58	6.14	5.81	5.36	7.66	4.95	5.2	6.64	2.87	3.39	5.39	5.19	3.96	7.53	7.56	7.6	6.36	0.28	0.28	0.31	0.04	0.1	0.29	0.26	0.31	0.08	0.16	0.15	0.42	0.11	0.11	0.4	0.3	0.64
254	7.41	6.91	6.69	6.66	8.83	5.81	6.17	7.56	3.5	4.12	5.97	6.26	4.78	8.16	8.62	8.67	7.31	0.28	0.28	0.31	0.04	0.1	0.29	0.26	0.31	0.08	0.16	0.15	0.42	0.11	0.11	0.4	0.3	0.64
255	8.36	7.83	7.71	7.97	10.04	6.77	7.16	8.58	4.16	4.86	6.64	7.34	5.62	8.84	9.72	9.76	8.33	0.28	0.28	0.31	0.04	0.1	0.29	0.26	0.31	0.08	0.16	0.15	0.42	0.11	0.11	0.4	0.3	0.64
256	8.36	7.83	7.71	7.97	10.04	6.77	7.16	8.58	4.16	4.86	6.64	7.34	5.62	8.84	9.72	9.76	8.33	0.28	0.28	0.31	0.04	0.1	0.29	0.26	0.31	0.08	0.16	0.15	0.42	0.11	0.11	0.4	0.3	0.64
257	8.43	7.88	7.79	8	10.08	6.86	7.19	8.7	4.21	4.88	6.68	7.35	5.73	8.96	9.85	9.94	8.38	0.28	0.28	0.31	0.04	0.1	0.29	0.26	0.31	0.08	0.16	0.15	0.42	0.11	0.11	0.4	0.3	0.64
258	8.66	8.15	8.07	7.82	10.01	7.01	7.27	8.8	4.35	4.97	6.87	7.35	6.05	9.16	10.11	10.25	8.43	0.35	0.33	0.39	0.07	0.14	0.38	0.29	0.43	0.13	0.18	0.19	0.43	0.22	0.23	0.53	0.48	0.69
259	8.77	8.26	8.21	7.62	9.9	7.06	7.32	8.8	4.46	5.06	6.97	7.35	6.35	9.31	10.33	10.54	8.42	0.42	0.38	0.47	0.1	0.18	0.47	0.32	0.55	0.18	0.2	0.23	0.44	0.33	0.35	0.66	0.66	0.74
260	9.22	8.81	9.22	8.29	10.05	7.79	7.85	8.96	5.23	5.69	7.14	8.11	7.26	9.96	10.84	10.95	9.14	0.67	0.65	0.77	0.17	0.31	0.63	0.42	0.72	0.32	0.3	0.43	0.46	0.66	0.57	0.92	0.97	0.85
261	9.48	9.18	10.02	8.93	10.15	8.39	8.24	8.83	5.93	6.19	7.24	8.64	8.06	10.46	11.2	11.26	9.56	0.74	0.7	0.85	0.2	0.35	0.72	0.45	0.84	0.37	0.32	0.47	0.47	0.77	0.69	1.05	1.15	0.9
262	9.42	9.23	10.43	9.47	10.12	8.75	8.43	8.33	6.49	6.54	7.11	9.01	8.53	10.67	11.3	11.17	9.75	0.7	0.66	0.81	0.19	0.33	0.66	0.39	0.77	0.36	0.28	0.44	0.37	0.75	0.67	0.95	1.08	0.78
263	8.71	8.61	9.88	9.19	9.37	8.43	8	7.59	6.29	6.31	6.47	8.62	8.26	9.63	10.6	10.48	9.18	0.54	0.5	0.62	0.18	0.29	0.55	0.31	0.67	0.31	0.24	0.38	0.25	0.7	0.62	0.85	0.99	0.5
264	8.03	8.01	9.35	8.93	8.63	8.14	7.63	7.05	6.1	6.17	5.84	8.34	8.05	8.69	9.95	9.8	8.64	0.5	0.46	0.58	0.17	0.27	0.49	0.25	0.6	0.3	0.2	0.35	0.15	0.68	0.6	0.75	0.92	0.38
265	7.31	7.23	8.64	8.85	8.3	7.22	7.08	6.37	5.72	5.72	5.38	7.75	7.38	7.95	8.76	8.52	7.81	0.46	0.42	0.54	0.16	0.25	0.43	0.19	0.53	0.29	0.16	0.32	0.05	0.66	0.58	0.65	0.85	0.26
266	7.85	8.07	9.55	8.84	8.9	6.51	7.51	6.36	5.85	5.53	6.24	8.2	7.48	8.01	8.57	8.43	8.76	0.64	0.63	0.76	0.2	0.34	0.5	0.25	0.58	0.38	0.24	0.48	0.06	0.88	0.67	0.79	0.98	0.32
267	8.56	8.95	10.18	7.58	9.01	5.66	8.06	6.57	5.64	5.54	7.28	8.82	7.27	8.72	8.66	8.66	9.46	0.82	0.84	0.98	0.24	0.43	0.57	0.31	0.63	0.47	0.32	0.64	0.07	1.1	0.76	0.93	1.11	0.38
268	9.31	9.87	10.85	6.32	9.14	4.87	8.67	6.85	5.44	5.59	8.35	9.54	7.08	9.46	8.85	8.96	10.28	1	1.05	1.2	0.28	0.52	0.64	0.37	0.68	0.56	0.4	0.8	0.08	1.32	0.85	1.07	1.24	0.44
269	10.06	10.79	11.52	5.06	9.27	4.08	9.28	7.13	5.24	5.64	9.42	10.26	6.89	10.2	9.04	9.26	11.1	1.18	1.26	1.42	0.32	0.61	0.71	0.43	0.73	0.65	0.48	0.96	0.09	1.54	0.94	1.21	1.37	0.5
270	9.78	10.33	10.89	3.79	8.58	3.19	9.01	6.84	4.67	5.53	9.31	9.98	6.28	10.33	8.44	8.67	10.34	1.36	1.47	1.64	0.36	0.7	0.78	0.49	0.78	0.74	0.56	1.12	0.1	1.76	1.03	1.35	1.5	0.56
271	10.45	10.79	11.28	3.83	9.1	3.26	9.73	7.57	4.76	6.16	9.87	10.78	6.51	11.14	8.94	9.17	10.6	1.54	1.68	1.86	0.4	0.79	0.85	0.55	0.83	0.83	0.64	1.28	0.11	1.98	1.12	1.49	1.63	0.62
272	11.05	11.2	11.59	3.84	9.58	3.24	10.42	8.18	4.8	6.77	10.39	11.57	6.63	11.83	9.31	9.49	10.81	1.54	1.68	1.86	0.4	0.79	0.85	0.55	0.83	0.83	0.64	1.28	0.11	1.98	1.12	1.49	1.63	0.62
273	11.64	11.53	11.77	3.82	10.13	3.58	11.26	9.01	5.05	7.73	10.99	12.58	6.67	12.9	10.13	10.04	11.33	1.47	1.63	1.78	0.37	0.75	0.76	0.52	0.71	0.78	0.62	1.24	0.1	1.87	1	1.36	1.45	0.57
274	12.23	11.86	11.95	3.8	10.68	3.92	12.1	9.84	5.3	8.69	11.59	13.59	6.71	13.97	10.95	10.59	11.85	1.4	1.58	1.7	0.34	0.71	0.67	0.49	0.59	0.73	0.6	1.2	0.09	1.76	0.88	1.23	1.27	0.52
275	13.71	13.49	13.18	4.04	12.28	3.93	13.83	11.35	5.77	9.72	13.47	15.53	6.87	14.48	12.01	11.56	13.71	1.15	1.31	1.4	0.27	0.58	0.51	0.39	0.42	0.59	0.5	1	0.07	1.43	0.66	0.97	0.96	0.41
276	16.13	16.14	15.68	5.49	15.05	4.62	16.22	13.54	7.34	11.25	16.28	18.42	8.29	16.03	14.3	13.48	16.89	2.43	3.16	3	0.35	1.66	0.92	1.48	0.83	1.48	1.12	2.79	1.34	2.06	1.54	2.2	2.02	2.22
277	18.8	19.05	18.49	7.01	17.91	5.46	18.78	15.97	9	12.9	19.29	21.46	9.92	17.75	16.72	15.61	20.25	4.39	5.7	5.53	1.31	3.4	1.8	3.16	1.76	3.13	2.23	5.26	3.2	3.57	3.28	4.24	3.82	4.75
278	21.83	22.59	22.34	9.65	21.31	7.05	21.46	18.14	11.47	14.69	22.58	24.63	12.39	20.08	19.58	18	24.35	6.35	8.24	8.06	2.27	5.14	2.68	4.84	2.69	4.78	3.34	7.73	5.06	5.08	5.02	6.28	5.62	7.28
279	24.98	26.29	26.33	12.3	24.76	8.74	24.17	20.42	13.97	16.49	25.96	27.81	14.89	22.45	22.48	20.41	28.52	8.31	10.78	10.59	3.23	6.88	3.56	6.52	3.62	6.43	4.45	10.2	6.92	6.59	6.76	8.32	7.42	9.81
280	27.78	29.59	29.91	14.89	28.1	10.21	26.66	22.4	16.39	18.13	29.05	30.74	17.24	24.7	25.23	22.7	32.38	9.66	12.68	12.27	3.34	8	4.06	7.64	4.15	7.37	5.09	12.03	8.2	7.33	7.76	9.68	8.66	11.67
281	28.81	30.87	31.27	15.83	29.01	11.05	27.48	22.74	17.63	19.02	30.41	31.61	18.18	25.74	26.35	23.52	33.43	9.82	12.83	12.36	3.35	8.16	4.49	7.86	4.41	7.67	5.52	12.27	8.43	7.47	8.25	10.25	9.02	12.05
282	28.77	31.28	31.63	15.94	28.88	11.55	27.15	22.19	18.18	18.98	30.76	31.23	18.4	25.42	26.46	23.41	33.65	9.98	12.98	12.45	3.36	8.32	4.92	8.08	4.67	7.97	5.95	12.51	8.66	7.61	8.74	10.82	9.38	12.43
283	27.72	30.15	30.62	15.99	27.88	12.05	25.98	21.42	18.18	18.81	29.67	29.82	18.23	24.68	25.93	22.55	32.44	9.8	12.77	12.23	3.32	8.23	4.85	8.02	4.62	7.88	5.87	12.35	8.65	7.39	8.65	10.68	9.25	12.37
284	26.48	28.82	29.38	16	26.83	12.48	24.68	20.53	18.14	18.54	28.42	28.27	17.96	23.89	25.39	21.67	31.11	9.62	12.56	12.01	3.28	8.14	4.78	7.96	4.57	7.79	5.79	12.19	8.64	7.17	8.56	10.54	9.12	12.31
285	25.81	28.36	28.99	15.96	26.31	12.41	23.96	19.8	18.05	17.91	27.86	27.47	17.73	23.08	24.89	21.17	30.85	9.44	12.35	11.79	3.24	8.05	4.71	7.9	4.52	7.7	5.71	12.03	8.63	6.95	8.47	10.4	8.99	12.25
286	25.14	27.9	28.6	15.92	25.79	12.34	23.24	19.07	17.96	17.28	27.3	26.67	17.5	22.27	24.39	20.67	30.59	9.26	12.14	11.57	3.2	7.96	4.64	7.84	4.47	7.61	5.63	11.87	8.62	6.73	8.38	10.26	8.86	12.19
287	24.47	27.44	28.21	15.88	25.27	12.27	22.52	18.34	17.87	16.65	26.74	25.87	17.27	21.46	23.89	20.17	30.33	9.26	12.14	11.57	3.2	7.96	4.64	7.84	4.47	7.61	5.63	11.87	8.62	6.73	8.38	10.26	8.86	12.19
288	23.63	26.84	27.73	15.83	24.59	11.77	21.58	17.34	17.48	15.59	25.94	24.84	16.9	20.17	22.81	19.31	29.7	9.26	12.14	11.57	3.2	7.96	4.64	7.84	4.47	7.61	5.63	11.87	8.62	6.73	8.38	10.26	8.86	12.19
289	23.13	26.6	27.56	15.83	24.16	11.77	20.92	16.65	17.48	15.04	25.54	24.05	16.89	19.46	22.44	18.94	29.51	9.26	12.14	11.57	3.2	7.96	4.64	7.84	4.47	7.61	5.63	11.87	8.62	6.73	8.38	10.26	8.86	12.19
290	21.06	24.39	25.35	14.49	21.8	11.42	18.66	14.9	16.54	13.81	23.35	21.43	16.13	18.09	21.16	17.64	27.1	9.26	12.14	11.57	3.2	7.96	4.64	7.84	4.47	7.61	5.63	11.87	8.62	6.73	8.38	10.26	8.86	12.19
291	18.05	21.16	21.87	11.94	18.27	10.39	15.74	12.47	14.5	12.08	20.23	17.86	14.11	15.68	18.65	15.39	23.37	7.91	10.24	9.89	3.09	6.84	4.14	6.72	3.94	6.67	4.99	10.04	7.34	5.99	7.38	8.9	7.62	10.33
292	14.86	17.73	18.16	9.35	14.69	9.3	12.69	9.92	12.42	10.25	16.94	14.15	11.99	13.22	16.14	13.12	19.51	5.95	7.7	7.36	2.13	5.1	3.26	5.04	3.01	5.02	3.88	7.57	5.48	4.48	5.64	6.86	5.82	7.8
293	12.17	14.55	14.62	6.76	11.54	8.21	10.29	8.06	10.34	8.97	14.05	11.22	9.88	11.47	13.99	11.22	15.85	4.33	5.52	5.14	1.22	3.61	2.88	3.64	2.39	3.76	3.28	5.5	3.86	3.33	4.48	5.53	4.51	5.71
294	9.36	11.21	10.94	4.16	8.34	7.02	7.86	6.09	8.23	7.68	11.07	8.28	7.74	9.68	11.8	9.3	12.12	2.37	2.98	2.61	0.26	1.87	2	1.96	1.46	2.11	2.17	3.03	2	1.82	2.74	3.49	2.71	3.18
295	7.01	8.4	7.78	1.65	5.3	6.22	5.72	4.49	6.29	6.65	8.5	5.79	5.86	8.14	10.03	7.63	8.77	1.36	1.44	1.24	0.2	1	2	1.12	1.24	1.56	2.04	1.6	0.96	1.44	2.32	2.84	1.96	1.76
296	5.35	6.16	5.46	0.75	3.82	5.98	4.32	4.01	5.1	6.14	6.4	4.35	4.77	7.16	9.01	6.44	6.65	1.36	1.44	1.24	0.2	1	2	1.12	1.24	1.56	2.04	1.6	0.96	1.44	2.32	2.84	1.96	1.76
297	4.26	4.55	3.97	0.68	2.95	6.08	3.42	3.74	4.6	6.01	4.92	3.38	4.39	6.82	8.63	5.8	5.17	1.02	1.08	0.93	0.15	0.75	1.5	0.84	0.93	1.17	1.53	1.2	0.72	1.08	1.74	2.13	1.47	1.32
298	4.24	4.5	3.9	0.68	3.02	6.23	3.51	3.9	4.66	6.17	4.9	3.52	4.41	7	8.92	5.93	5.28	1.02	1.08	0.93	0.15	0.75	1.5	0.84	0.93	1.17	1.53	1.2	0.72	1.08	1.74	2.13	1.47	1.32
299	4.18	4.41	3.91	0.67	2.92	5.99	3.47	3.9	4.4	5.92	4.67	3.57	4.21	6.68	8.51	5.61	5.23	1.02	1.08	0.93	0.15	0.75	1.5	0.84	0.93	1.17	1.53	1.2	0.72	1.08	1.74	2.13	1.47	1.32
300	4.96	4.92	4.4	0.71	3.5	6.25	4.36	4.9	4.53	6.73	5.24	4.65	4.38	7.66	9.17	6.16	5.82	1.02	1.08	0.93	0.15	0.75	1.5	0.84	0.93	1.17	1.53	1.2	0.72	1.08	1.74	2.13	1.47	1.32
301	5.74	5.43	4.89	0.75	4.08	6.51	5.25	5.9	4.66	7.54	5.81	5.73	4.55	8.64	9.83	6.71	6.41	1.02	1.08	0.93	0.15	0.75	1.5	0.84	0.93	1.17	1.53	1.2	0.72	1.08	1.74	2.13	1.47	1.32
302	6.35	5.79	5.21	0.75	4.53	6.55	5.92	6.62	4.7	8.1	6.23	6.53	4.59	9.38	10.2	7.1	6.76	1.02	1.08	0.93	0.15	0.75	1.5	0.84	0.93	1.17	1.53	1.2	0.72	1.08	1.74	2.13	1.47	1.32
303	6.85	6.03	5.38	0.75	4.96	6.55	6.57	7.31	4.7	8.65	6.63	7.31	4.6	10.1	10.57	7.48	6.95	1.02	1.08	0.93	0.15	0.75	1.5	0.84	0.93	1.17	1.53	1.2	0.72	1.08	1.74	2.13	1.47	1.32
304	6.51	5.67	5.07	0.7	4.71	6.05	6.29	7	4.31	8.14	6.23	7.07	4.24	9.52	9.86	6.99	6.51	1.02	1.08	0.93	0.15	0.75	1.5	0.84	0.93	1.17	1.53	1.2	0.72	1.08	1.74	2.13	1.47	1.32
305	6.17	5.31	4.76	0.65	4.46	5.55	6.01	6.69	3.92	7.63	5.83	6.83	3.88	8.94	9.15	6.5	6.07	1.02	1.08	0.93	0.15	0.75	1.5	0.84	0.93	1.17	1.53	1.2	0.72	1.08	1.74	2.13	1.47	1.32
306	5.83	4.95	4.45	0.6	4.21	5.05	5.73	6.38	3.53	7.12	5.43	6.59	3.52	8.36	8.44	6.01	5.63	1.02	1.08	0.93	0.15	0.75	1.5	0.84	0.93	1.17	1.53	1.2	0.72	1.08	1.74	2.13	1.47	1.32
307	5.56	4.64	4.22	0.58	4	4.64	5.48	6.19	3.19	6.63	5.07	6.36	3.27	7.9	7.86	5.7	5.24	1.02	1.08	0.93	0.15	0.75	1.5	0.84	0.93	1.17	1.53	1.2	0.72	1.08	1.74	2.13	1.47	1.32
308	5.29	4.33	3.99	0.56	3.79	4.23	5.23	6	2.85	6.14	4.71	6.13	3.02	7.44	7.28	5.39	4.85	0.68	0.72	0.62	0.1	0.5	1	0.56	0.62	0.78	1.02	0.8	0.48	0.72	1.16	1.42	0.98	0.88
309	5.02	4.02	3.76	0.54	3.58	3.82	4.98	5.81	2.51	5.65	4.35	5.9	2.77	6.98	6.7	5.08	4.46	0.68	0.72	0.62	0.1	0.5	1	0.56	0.62	0.78	1.02	0.8	0.48	0.72	1.16	1.42	0.98	0.88
310	4.64	3.58	3.42	0.49	3.32	3.24	4.66	5.55	2.08	5.06	3.87	5.47	2.41	6.39	5.85	4.64	4	0.34	0.36	0.31	0.05	0.25	0.5	0.28	0.31	0.39	0.51	0.4	0.24	0.36	0.58	0.71	0.49	0.44
311	4.94	3.81	4.07	1.52	3.94	3.33	5.06	5.67	2.37	5.08	3.9	5.94	2.68	7.03	5.67	4.71	4.42	0	0	0	0	0	0	0	0	0	0	0	0	0	0	0	0	0
312	5.17	3.99	4.64	2.52	4.53	3.34	5.42	5.67	2.61	5.08	3.89	6.4	2.84	7.55	5.36	4.6	4.79	0	0	0	0	0	0	0	0	0	0	0	0	0	0	0	0	0
313	5.34	4.15	5.16	3.51	5.05	3.3	5.63	5.46	2.84	4.92	3.86	6.78	2.99	7.97	5.02	4.47	5	0	0	0	0	0	0	0	0	0	0	0	0	0	0	0	0	0
314	5.06	3.88	4.84	3.47	4.9	3.04	5.39	5.15	2.71	4.66	3.69	6.49	2.83	7.71	4.72	4.3	4.61	0	0	0	0	0	0	0	0	0	0	0	0	0	0	0	0	0
315	4.28	3.37	4.35	3.43	4.32	2.78	4.5	4.15	2.58	3.85	3.12	5.41	2.66	6.73	4.06	3.75	4.02	0	0	0	0	0	0	0	0	0	0	0	0	0	0	0	0	0
316	3.5	2.86	3.86	3.39	3.74	2.52	3.61	3.15	2.45	3.04	2.55	4.33	2.49	5.75	3.4	3.2	3.43	0	0	0	0	0	0	0	0	0	0	0	0	0	0	0	0	0
317	2.89	2.5	3.54	3.39	3.29	2.48	2.94	2.43	2.41	2.48	2.13	3.53	2.45	5.01	3.03	2.81	3.08	0	0	0	0	0	0	0	0	0	0	0	0	0	0	0	0	0
318	2.39	2.26	3.37	3.39	2.86	2.48	2.29	1.74	2.41	1.93	1.73	2.75	2.44	4.29	2.66	2.43	2.89	0	0	0	0	0	0	0	0	0	0	0	0	0	0	0	0	0
319	2.39	2.26	3.37	3.39	2.86	2.48	2.29	1.74	2.41	1.93	1.73	2.75	2.44	4.29	2.66	2.43	2.89	0	0	0	0	0	0	0	0	0	0	0	0	0	0	0	0	0
320	2.39	2.26	3.37	3.39	2.86	2.48	2.29	1.74	2.41	1.93	1.73	2.75	2.44	4.29	2.66	2.43	2.89	0	0	0	0	0	0	0	0	0	0	0	0	0	0	0	0	0
321	2.39	2.26	3.37	3.39	2.86	2.48	2.29	1.74	2.41	1.93	1.73	2.75	2.44	4.29	2.66	2.43	2.89	0	0	0	0	0	0	0	0	0	0	0	0	0	0	0	0	0
322	2.32	2.21	3.29	3.36	2.82	2.39	2.26	1.62	2.36	1.91	1.69	2.74	2.33	4.17	2.53	2.25	2.84	0	0	0	0	0	0	0	0	0	0	0	0	0	0	0	0	0
323	2.25	2.16	3.21	3.33	2.78	2.3	2.23	1.5	2.31	1.89	1.65	2.73	2.22	4.05	2.4	2.07	2.79	0	0	0	0	0	0	0	0	0	0	0	0	0	0	0	0	0
324	2.18	2.11	3.13	3.3	2.74	2.21	2.2	1.38	2.26	1.87	1.61	2.72	2.11	3.93	2.27	1.89	2.74	0	0	0	0	0	0	0	0	0	0	0	0	0	0	0	0	0
325	2.36	2.35	3.33	3.41	2.83	2.39	2.29	1.46	2.38	1.94	1.89	2.74	2.37	4.02	2.36	2.03	2.86	0.25	0.29	0.28	0.14	0.13	0.27	0.12	0.2	0.17	0.09	0.32	0.03	0.37	0.21	0.22	0.32	0.17
326	1.86	1.92	2.54	2.44	2.04	1.9	1.66	1.16	1.78	1.4	1.66	1.86	2	2.88	1.78	1.66	2.1	0.5	0.58	0.56	0.28	0.26	0.54	0.24	0.4	0.34	0.18	0.64	0.06	0.74	0.42	0.44	0.64	0.34
327	1.6	1.69	1.99	1.54	1.41	1.7	1.29	1.25	1.32	1.13	1.61	1.26	1.86	2.09	1.62	1.62	1.63	0.67	0.76	0.75	0.34	0.35	0.8	0.34	0.59	0.48	0.3	0.8	0.27	0.96	0.68	0.83	0.96	0.47
328	1.34	1.46	1.44	0.64	0.78	1.5	0.92	1.34	0.86	0.86	1.56	0.66	1.72	1.3	1.46	1.58	1.16	0.84	0.94	0.94	0.4	0.44	1.06	0.44	0.78	0.62	0.42	0.96	0.48	1.18	0.94	1.22	1.28	0.6
329	1.78	1.91	1.9	1.08	1.24	2	1.28	1.88	1.13	1.21	2.03	0.98	2.22	1.76	1.97	2.06	1.62	0.95	1.07	1.05	0.43	0.49	1.23	0.51	0.85	0.71	0.52	1.08	0.68	1.29	1.08	1.49	1.42	0.68
330	2.81	2.99	3.28	2.33	2.31	3.11	2.18	2.52	2.11	2.01	2.99	2.1	3.32	3.33	3.12	3.02	2.75	1.06	1.2	1.16	0.46	0.54	1.4	0.58	0.92	0.8	0.62	1.2	0.88	1.4	1.22	1.76	1.56	0.76
331	3.84	4.07	4.66	3.58	3.38	4.22	3.08	3.16	3.09	2.81	3.95	3.22	4.42	4.9	4.27	3.98	3.88	1.17	1.33	1.27	0.49	0.59	1.57	0.65	0.99	0.89	0.72	1.32	1.08	1.51	1.36	2.03	1.7	0.84
332	4.54	4.72	5.17	3.96	4.18	4.66	3.49	3.64	3.41	3.07	4.83	3.58	4.92	5.97	5.14	4.82	4.27	1.17	1.33	1.27	0.49	0.59	1.57	0.65	0.99	0.89	0.72	1.32	1.08	1.51	1.36	2.03	1.7	0.84
333	6.32	6.46	6.99	5.7	6.28	6.41	5.04	4.93	4.71	4.32	6.51	5.31	6.53	8.81	7.6	7.15	6.04	2.75	2.88	2.88	1.92	2.4	3.05	2.08	2.02	2.05	1.84	2.83	2.58	2.9	3.92	4.1	3.71	2.42
334	7.97	8.07	8.68	7.16	8.13	7.98	6.51	6.08	5.92	5.46	8.06	6.83	8.03	11.49	9.79	9.34	7.67	4.33	4.43	4.49	3.35	4.21	4.53	3.51	3.05	3.21	2.96	4.34	4.08	4.29	6.48	6.17	5.72	4
335	9.62	9.68	10.37	8.62	9.98	9.55	7.98	7.23	7.13	6.6	9.61	8.35	9.53	14.17	11.98	11.53	9.3	5.91	5.98	6.1	4.78	6.02	6.01	4.94	4.08	4.37	4.08	5.85	5.58	5.68	9.04	8.24	7.73	5.58
336	11.27	11.29	12.06	10.08	11.83	11.12	9.45	8.38	8.34	7.74	11.16	9.87	11.03	16.85	14.17	13.72	10.93	6.63	6.63	6.52	5.02	6.85	6.63	5.58	4.65	4.69	4.52	6.56	6.17	6.19	10.29	9.55	9.1	6.16
337	12.85	12.84	13.67	11.51	13.64	12.6	10.88	9.41	9.5	8.86	12.67	11.37	12.42	19.41	16.24	15.73	12.51	7.35	7.28	6.94	5.26	7.68	7.25	6.22	5.22	5.01	4.96	7.27	6.76	6.7	11.54	10.86	10.47	6.74
338	14.25	14.16	15.08	12.83	15.35	13.9	12.23	10.37	10.54	9.91	13.9	12.86	13.55	21.88	18.22	17.61	13.97	7.73	7.69	7.24	5.29	7.89	7.87	6.63	5.58	5.27	5.33	7.54	7.21	7.18	12.06	11.78	11.46	7.18
339	14.66	14.59	15.39	12.88	15.57	14.55	12.7	10.92	10.82	10.37	14.18	13.42	14.09	22.5	19.19	18.62	14.43	8.11	8.1	7.54	5.32	8.1	8.49	7.04	5.94	5.53	5.7	7.81	7.66	7.66	12.58	12.7	12.45	7.62
340	14.82	14.73	15.42	12.79	15.66	14.93	13.05	11.27	10.93	10.74	14.14	13.95	14.26	22.91	19.94	19.31	14.72	8.24	8.22	7.56	5.21	8.18	8.84	7.33	6.1	5.62	5.98	7.76	8.08	7.77	12.89	13.4	13.12	7.89
341	14.6	14.46	15.15	12.67	15.54	14.69	12.99	11.26	10.78	10.74	13.83	14.03	13.95	22.8	19.76	19.01	14.58	7.99	7.93	7.28	5.07	8.05	8.57	7.21	5.9	5.45	5.89	7.44	8.05	7.4	12.68	13.18	12.8	7.72
342	14.21	14.04	14.72	12.51	15.29	14.24	12.71	10.98	10.54	10.49	13.38	13.84	13.52	22.46	19.29	18.56	14.2	7.82	7.75	7.09	5.01	7.96	8.31	7.11	5.71	5.31	5.77	7.28	7.84	7.18	12.42	12.79	12.48	7.59
343	13.79	13.6	14.28	12.33	15.03	13.76	12.37	10.51	10.28	10.15	12.92	13.54	13.03	22.02	18.78	18.09	13.79	7.65	7.57	6.9	4.95	7.87	8.05	7.01	5.52	5.17	5.65	7.12	7.63	6.96	12.16	12.4	12.16	7.46
344	13.35	13.15	13.82	11.89	14.57	13.26	12.01	9.97	10.01	9.8	12.45	13.22	12.53	21.56	18.27	17.61	13.33	7.54	7.44	6.79	4.92	7.82	7.88	6.94	5.45	5.08	5.55	7	7.43	6.85	12.02	12.13	12.02	7.38
345	12.32	12.07	12.44	10.64	13.5	12.15	11.11	9.33	9.03	9	11.49	12.1	11.43	19.99	17.12	16.65	12.2	7.43	7.31	6.68	4.89	7.77	7.71	6.87	5.38	4.99	5.45	6.88	7.23	6.74	11.88	11.86	11.88	7.3
346	11.29	10.99	11.06	9.39	12.43	11.04	10.21	8.69	8.05	8.2	10.53	10.98	10.33	18.42	15.97	15.69	11.07	7.32	7.18	6.57	4.86	7.72	7.54	6.8	5.31	4.9	5.35	6.76	7.03	6.63	11.74	11.59	11.74	7.22
347	10.59	10.34	10.55	9.01	11.63	10.6	9.8	8.21	7.73	7.94	9.65	10.62	9.83	17.35	15.1	14.85	10.68	7.32	7.18	6.57	4.86	7.72	7.54	6.8	5.31	4.9	5.35	6.76	7.03	6.63	11.74	11.59	11.74	7.22
348	8.81	8.6	8.73	7.27	9.53	8.85	8.25	6.92	6.43	6.69	7.97	8.89	8.22	14.51	12.64	12.52	8.91	5.74	5.63	4.96	3.43	5.91	6.06	5.37	4.28	3.74	4.23	5.25	5.53	5.24	9.18	9.52	9.73	5.64
349	7.16	6.99	7.04	5.81	7.68	7.28	6.78	5.77	5.22	5.55	6.42	7.37	6.72	11.83	10.45	10.33	7.28	4.16	4.08	3.35	2	4.1	4.58	3.94	3.25	2.58	3.11	3.74	4.03	3.85	6.62	7.45	7.72	4.06
350	5.51	5.38	5.35	4.35	5.83	5.71	5.31	4.62	4.01	4.41	4.87	5.85	5.22	9.15	8.26	8.14	5.65	2.58	2.53	1.74	0.57	2.29	3.1	2.51	2.22	1.42	1.99	2.23	2.53	2.46	4.06	5.38	5.71	2.48
351	3.86	3.77	3.66	2.89	3.98	4.14	3.84	3.47	2.8	3.27	3.32	4.33	3.72	6.47	6.07	5.95	4.02	1.86	1.88	1.32	0.33	1.46	2.48	1.87	1.65	1.1	1.55	1.52	1.94	1.95	2.81	4.07	4.34	1.9
352	2.28	2.22	2.05	1.46	2.17	2.66	2.41	2.44	1.64	2.15	1.81	2.83	2.33	3.91	4	3.94	2.44	1.14	1.23	0.9	0.09	0.63	1.86	1.23	1.08	0.78	1.11	0.81	1.35	1.44	1.56	2.76	2.97	1.32
353	0.88	0.9	0.64	0.14	0.46	1.36	1.06	1.48	0.6	1.1	0.58	1.34	1.2	1.44	2.02	2.06	0.98	0.76	0.82	0.6	0.06	0.42	1.24	0.82	0.72	0.52	0.74	0.54	0.9	0.96	1.04	1.84	1.98	0.88
354	0.54	0.52	0.41	0.12	0.28	0.8	0.62	1.05	0.37	0.66	0.34	0.79	0.77	0.94	1.18	1.23	0.57	0.38	0.41	0.3	0.03	0.21	0.62	0.41	0.36	0.26	0.37	0.27	0.45	0.48	0.52	0.92	0.99	0.44
355	0.2	0.14	0.18	0.1	0.1	0.24	0.18	0.62	0.14	0.22	0.1	0.24	0.34	0.44	0.34	0.4	0.16	0.07	0.05	0.08	0.03	0.04	0.09	0.03	0.12	0.05	0.02	0.04	0.01	0.11	0.12	0.13	0.18	0.05
356	0.24	0.17	0.25	0.11	0.13	0.3	0.15	0.55	0.17	0.15	0.13	0.14	0.39	0.46	0.43	0.56	0.18	0.14	0.1	0.16	0.06	0.08	0.18	0.06	0.24	0.1	0.04	0.08	0.02	0.22	0.24	0.26	0.36	0.1
357	1.29	1.1	1.51	1.77	1.88	1.57	1.16	1.51	0.89	0.85	0.79	1.26	1.36	1.34	1.97	1.96	1.4	0.21	0.15	0.24	0.09	0.12	0.27	0.09	0.36	0.15	0.06	0.12	0.03	0.33	0.36	0.39	0.54	0.15
358	2.67	2.24	3.24	4.38	4.43	2.87	2.38	2.82	1.95	1.67	1.61	2.53	2.58	2.71	4.29	4.32	2.91	0.66	0.62	0.62	0.15	0.37	0.98	0.53	0.84	0.46	0.46	0.43	0.49	0.93	1.01	1.44	1.71	0.64
359	4.05	3.38	4.97	6.99	6.98	4.17	3.6	4.13	3.01	2.49	2.43	3.8	3.8	4.08	6.61	6.68	4.42	1.04	1.03	0.92	0.18	0.58	1.6	0.94	1.2	0.72	0.83	0.7	0.94	1.41	1.53	2.36	2.7	1.08
360	5.06	4.27	6.15	8.65	8.7	5.38	4.64	5.16	3.7	3.26	3.07	5.02	4.72	4.94	8.06	7.92	5.62	1.42	1.44	1.22	0.21	0.79	2.22	1.35	1.56	0.98	1.2	0.97	1.39	1.89	2.05	3.28	3.69	1.52
361	5.94	5.15	7.13	9.1	9.58	6.5	5.26	5.91	4.16	3.84	3.61	5.76	5.62	5.9	9.55	9.24	6.55	1.71	1.77	1.59	0.25	0.9	2.34	1.43	1.64	1.11	1.28	1.16	1.42	2.15	2.17	3.42	3.83	1.74
362	6.64	5.91	7.81	9.19	9.91	7.27	5.81	6.54	4.57	4.38	4.08	6.36	6.42	6.64	10.65	10.39	7.24	2	2.1	1.96	0.29	1.01	2.46	1.51	1.72	1.24	1.36	1.35	1.45	2.41	2.29	3.56	3.97	1.96
363	6.96	6.26	8.19	9.25	10.03	7.42	5.95	6.81	4.72	4.55	4.28	6.5	6.73	6.85	10.83	10.55	7.49	2.32	2.45	2.34	0.35	1.13	2.61	1.65	1.99	1.39	1.53	1.55	1.59	2.72	2.5	3.74	4.13	2.21
364	7.28	6.61	8.57	9.31	10.15	7.57	6.09	7.08	4.87	4.72	4.48	6.64	7.04	7.06	11.01	10.71	7.74	2.64	2.8	2.72	0.41	1.25	2.76	1.79	2.26	1.54	1.7	1.75	1.73	3.03	2.71	3.92	4.29	2.46
365	7.6	6.96	8.95	9.37	10.27	7.72	6.23	7.35	5.02	4.89	4.68	6.78	7.35	7.27	11.19	10.87	7.99	2.93	3.13	3.09	0.45	1.36	2.88	1.87	2.34	1.67	1.78	1.94	1.76	3.29	2.83	4.06	4.43	2.68
366	7.89	7.29	9.32	9.41	10.38	7.84	6.31	7.43	5.15	4.97	4.87	6.81	7.61	7.39	11.33	11.01	8.21	3.04	3.25	3.24	0.45	1.38	2.92	1.89	2.37	1.71	1.78	1.97	1.78	3.33	2.85	4.06	4.45	2.84
367	8.18	7.62	9.69	9.45	10.49	7.96	6.39	7.51	5.28	5.05	5.06	6.84	7.87	7.51	11.47	11.15	8.43	3.04	3.25	3.24	0.45	1.38	2.92	1.89	2.37	1.71	1.78	1.97	1.78	3.33	2.85	4.06	4.45	2.84
368	8.86	8.29	10.68	10.53	11.38	8.64	7.1	7.89	6	5.66	5.57	7.74	8.5	8.74	12.14	11.66	9.31	3.04	3.25	3.24	0.45	1.38	2.92	1.89	2.37	1.71	1.78	1.97	1.78	3.33	2.85	4.06	4.45	2.84
369	9.47	8.91	11.59	11.58	12.23	9.23	7.78	8.15	6.67	6.25	6.04	8.63	9.02	9.85	12.68	11.99	10.14	3.72	3.92	4.23	1.53	2.27	3.6	2.6	2.75	2.43	2.39	2.48	2.68	3.96	4.08	4.73	4.96	3.72
370	10.08	9.53	12.5	12.63	13.08	9.82	8.46	8.41	7.34	6.84	6.51	9.52	9.54	10.96	13.22	12.32	10.97	4.33	4.54	5.14	2.58	3.12	4.19	3.28	3.01	3.1	2.98	2.95	3.57	4.48	5.19	5.27	5.29	4.55
371	10.69	10.15	13.41	13.68	13.93	10.41	9.14	8.67	8.01	7.43	6.98	10.41	10.06	12.07	13.76	12.65	11.8	4.94	5.16	6.05	3.63	3.97	4.78	3.96	3.27	3.77	3.57	3.42	4.46	5	6.3	5.81	5.62	5.38
372	10.29	9.87	13.13	13.08	13.06	9.79	8.78	7.9	7.99	7.25	6.82	10.08	9.66	12.32	12.85	11.74	11.43	5.55	5.78	6.96	4.68	4.82	5.37	4.64	3.53	4.44	4.16	3.89	5.35	5.52	7.41	6.35	5.95	6.21
373	9.59	9.4	12.39	11.55	11.4	9.17	8.27	6.97	7.65	7.04	6.51	9.71	9.07	12.18	11.2	9.89	10.8	5.78	5.98	7.57	5.7	5.46	5.34	4.91	3.43	4.85	4.37	4.09	5.79	5.55	7.99	5.97	5.29	6.6
374	8.21	8.26	10.66	8.94	8.85	7.87	7.05	5.66	6.59	6.22	5.69	8.44	7.85	10.81	8.88	7.53	9.29	5.4	5.57	7.27	5.67	5.25	4.72	4.5	3.07	4.59	4	3.82	5.34	5.07	7.47	5.05	4.3	6.16
375	7.38	7.57	9.71	7.32	7.18	6.72	6.14	4.75	5.94	5.55	5.21	7.36	7.03	10	7.43	6.31	8.21	5.02	5.16	6.97	5.64	5.04	4.1	4.09	2.71	4.33	3.63	3.55	4.89	4.59	6.95	4.13	3.31	5.72
376	6.8	7.01	9.11	6.91	6.37	5.71	5.67	4.15	5.56	5.08	4.86	6.77	6.27	9.12	5.94	5.03	7.56	4.84	4.95	6.75	5.6	4.95	4.02	4.03	2.66	4.24	3.55	3.39	4.88	4.37	6.85	3.99	3.19	5.66
377	6.57	6.78	9.03	6.9	6.2	5.12	5.33	3.72	5.32	4.73	4.75	6.34	5.83	8.55	4.98	4.05	7.22	4.85	4.94	6.76	5.6	4.91	4.01	4.1	2.73	4.19	3.58	3.39	5	4.25	6.81	3.85	3.09	5.72
378	6.57	6.78	9.03	6.9	6.2	5.12	5.33	3.72	5.32	4.73	4.75	6.34	5.83	8.55	4.98	4.05	7.22	4.64	4.71	6.53	5.54	4.81	3.9	3.98	2.49	4.08	3.41	3.22	4.88	3.98	6.62	3.67	2.95	5.63
379	6.54	6.76	9.02	6.88	6.19	5.09	5.27	3.53	5.3	4.64	4.74	6.23	5.78	8.46	4.94	4.03	7.19	4.43	4.48	6.3	5.48	4.71	3.79	3.86	2.25	3.97	3.24	3.05	4.76	3.71	6.43	3.49	2.81	5.54
380	6.54	6.76	9.02	6.88	6.19	5.09	5.27	3.53	5.3	4.64	4.74	6.23	5.78	8.46	4.94	4.03	7.19	4.25	4.27	6.08	5.44	4.62	3.71	3.8	2.2	3.88	3.16	2.89	4.75	3.49	6.33	3.35	2.69	5.48
381	6.36	6.55	8.8	6.84	6.1	5.01	5.21	3.48	5.21	4.56	4.58	6.22	5.56	8.36	4.8	3.91	7.13	4.25	4.27	6.08	5.44	4.62	3.71	3.8	2.2	3.88	3.16	2.89	4.75	3.49	6.33	3.35	2.69	5.48
382	6.18	6.34	8.58	6.8	6.01	4.93	5.15	3.43	5.12	4.48	4.42	6.21	5.34	8.26	4.66	3.79	7.07	4.25	4.27	6.08	5.44	4.62	3.71	3.8	2.2	3.88	3.16	2.89	4.75	3.49	6.33	3.35	2.69	5.48
383	5.5	5.67	7.59	5.72	5.12	4.25	4.44	3.05	4.4	3.87	3.91	5.31	4.71	7.03	3.99	3.28	6.19	4.25	4.27	6.08	5.44	4.62	3.71	3.8	2.2	3.88	3.16	2.89	4.75	3.49	6.33	3.35	2.69	5.48
384	4.89	5.05	6.68	4.67	4.27	3.66	3.76	2.79	3.73	3.28	3.44	4.42	4.19	5.92	3.45	2.95	5.36	3.57	3.6	5.09	4.36	3.73	3.03	3.09	1.82	3.16	2.55	2.38	3.85	2.86	5.1	2.68	2.18	4.6
385	4.57	4.76	6.14	3.66	3.53	3.19	3.17	2.61	3.19	2.78	3.16	3.56	3.93	4.93	3.04	2.77	4.75	3.07	3.14	4.32	3.32	2.93	2.42	2.44	1.49	2.53	2.02	2.03	2.96	2.45	3.96	2.15	1.8	3.78
386	4.25	4.47	5.6	2.65	2.79	2.72	2.58	2.43	2.65	2.28	2.88	2.7	3.67	3.94	2.63	2.59	4.14	2.57	2.68	3.55	2.28	2.13	1.81	1.79	1.16	1.9	1.49	1.68	2.07	2.04	2.82	1.62	1.42	2.96
387	3.93	4.18	5.06	1.64	2.05	2.25	1.99	2.25	2.11	1.78	2.6	1.84	3.41	2.95	2.22	2.41	3.53	2.07	2.22	2.78	1.24	1.33	1.2	1.14	0.83	1.27	0.96	1.33	1.18	1.63	1.68	1.09	1.04	2.14
388	3.92	4.25	4.74	0.63	1.48	2.31	1.77	2.31	1.78	1.63	2.55	1.42	3.52	2.36	2.61	3.03	3.31	1.57	1.76	2.01	0.2	0.53	0.59	0.49	0.5	0.64	0.43	0.98	0.29	1.22	0.54	0.56	0.66	1.32
389	4.48	4.88	5.26	0.7	1.78	3.01	2.24	2.71	2.13	2.08	2.99	1.89	4.23	2.98	3.67	4.15	3.81	1.75	1.97	2.23	0.24	0.62	0.66	0.55	0.55	0.73	0.51	1.14	0.3	1.44	0.63	0.7	0.79	1.38
390	5.31	5.66	6.13	1.99	2.99	3.88	3.14	3.55	2.82	2.79	3.57	2.83	5.17	3.66	4.87	5.33	4.71	1.75	1.97	2.23	0.24	0.62	0.66	0.55	0.55	0.73	0.51	1.14	0.3	1.44	0.63	0.7	0.79	1.38
391	7.05	7.26	8.23	4.74	5.77	6.16	5.02	5.13	4.54	4.57	4.93	5.04	6.94	6.24	7.7	7.52	6.94	2.96	3	3.95	2.95	3	1.88	1.87	1.58	1.84	1.51	1.99	1.94	2.47	2.17	1.89	1.53	2.86
392	8.47	8.5	10.06	7.53	8.38	7.75	6.61	6.41	6.21	6.04	6.2	6.82	8.38	8.21	9.74	8.89	8.87	4.32	4.19	5.75	5.67	5.57	3.54	3.35	2.8	3.31	2.91	3.08	3.69	3.75	4.23	3.8	2.73	4.66
393	10.04	9.92	12.11	10.34	11.03	9.37	8.27	7.62	7.9	7.53	7.63	8.63	9.87	10.14	11.74	10.27	10.9	5.53	5.22	7.47	8.38	7.95	4.76	4.67	3.83	4.42	3.91	3.93	5.33	4.78	5.77	4.99	3.47	6.14
394	11.64	11.36	14.17	13.17	13.69	11.02	9.99	9.02	9.61	9.11	9.07	10.55	11.41	12.16	13.78	11.67	12.96	6.28	5.89	8.61	9.82	9.36	5.75	5.43	4.3	5.16	4.55	4.48	6.35	5.47	7.2	6.05	4.13	7.1
395	13.21	12.78	16.22	15.98	16.34	12.64	11.65	10.23	11.3	10.6	10.5	12.36	12.9	14.09	15.78	13.05	14.99	7.03	6.56	9.75	11.26	10.77	6.74	6.19	4.77	5.9	5.19	5.03	7.37	6.16	8.63	7.11	4.79	8.06
396	13.96	13.56	17.26	17.17	17.3	13.46	12.42	10.66	12.1	11.27	11.27	13.25	13.74	15.38	16.54	13.67	15.83	6.92	6.44	9.6	11.26	10.75	6.7	6.17	4.74	5.86	5.19	5	7.35	6.12	8.61	7.11	4.77	7.9
397	14.71	14.34	18.3	18.36	18.26	14.28	13.19	11.09	12.9	11.94	12.04	14.14	14.58	16.67	17.3	14.29	16.67	6.92	6.44	9.6	11.26	10.75	6.7	6.17	4.74	5.86	5.19	5	7.35	6.12	8.61	7.11	4.77	7.9
398	14.89	14.58	18.49	18.47	18.35	14.46	13.27	11.16	13.02	12	12.32	14.16	14.84	16.75	17.39	14.42	16.79	6.92	6.44	9.6	11.26	10.75	6.7	6.17	4.74	5.86	5.19	5	7.35	6.12	8.61	7.11	4.77	7.9
399	15	14.77	18.6	18.55	18.4	14.55	13.32	11.11	13.09	12.04	12.56	14.17	14.99	16.71	17.35	14.37	16.86	6.92	6.44	9.6	11.26	10.75	6.7	6.17	4.74	5.86	5.19	5	7.35	6.12	8.61	7.11	4.77	7.9
400	14.82	14.63	18.34	18.59	18.34	14.52	13.28	10.98	13.03	11.99	12.61	14.15	14.88	16.55	17.18	14.17	16.71	6.74	6.23	9.38	11.22	10.66	6.63	6.11	4.69	5.77	5.11	4.84	7.34	5.9	8.52	6.97	4.64	7.84
401	14.46	14.25	17.89	18.52	18.19	14.31	13.16	10.78	12.85	11.88	12.38	14.11	14.51	16.31	16.92	13.84	16.44	6.56	6.02	9.16	11.18	10.57	6.56	6.05	4.64	5.68	5.03	4.68	7.33	5.68	8.43	6.83	4.51	7.78
402	14.1	13.87	17.44	18.45	18.04	14.1	13.04	10.58	12.67	11.77	12.15	14.07	14.14	16.07	16.66	13.51	16.17	6.38	5.81	8.94	11.14	10.48	6.49	5.99	4.59	5.59	4.95	4.52	7.32	5.46	8.34	6.69	4.38	7.72
403	13.43	13.13	16.77	18.38	17.72	13.36	12.55	10.14	12.28	11.31	11.69	13.59	13.4	15.43	15.6	12.38	15.51	6.2	5.6	8.72	11.1	10.39	6.42	5.93	4.54	5.5	4.87	4.36	7.31	5.24	8.25	6.55	4.25	7.66
404	12.87	12.5	16.25	18.31	17.42	12.66	12.08	9.74	11.93	10.86	11.25	13.12	12.69	14.81	14.54	11.26	15.01	6.02	5.39	8.5	11.06	10.3	6.35	5.87	4.49	5.41	4.79	4.2	7.3	5.02	8.16	6.41	4.12	7.6
405	11.88	11.52	15.17	17.23	16.36	11.74	11.07	8.85	11.2	10.06	10.52	12.06	11.66	14.1	13.34	10.06	14.05	6.02	5.39	8.5	11.06	10.3	6.35	5.87	4.49	5.41	4.79	4.2	7.3	5.02	8.16	6.41	4.12	7.6
406	9.86	9.6	12.71	14.69	13.71	9.36	9.06	7.19	9.4	8.18	8.98	9.72	9.76	11.46	10.51	7.83	11.6	4.7	4.24	6.63	8.35	7.9	5.09	4.53	3.43	4.26	3.79	3.32	5.64	3.95	6.6	5.22	3.36	5.96
407	7.99	7.83	10.3	12.07	11.14	7.6	7.28	5.78	7.56	6.53	7.36	7.79	7.97	9.34	8.33	6.29	9.38	3.04	2.73	4.45	5.59	5.26	3.32	2.9	2.06	2.71	2.28	2.04	3.74	2.53	4.46	3.31	2.12	3.88
408	6.19	6.12	7.98	9.48	8.61	5.93	5.53	4.49	5.77	4.9	5.77	5.87	6.29	7.34	6.28	4.94	7.21	1.72	1.58	2.58	2.88	2.86	2.06	1.56	1	1.56	1.28	1.16	2.08	1.46	2.9	2.12	1.36	2.24
409	4.32	4.35	5.57	6.86	6.04	4.17	3.75	3.08	3.93	3.25	4.15	3.94	4.5	5.22	4.1	3.4	4.99	0.86	0.79	1.29	1.44	1.43	1.03	0.78	0.5	0.78	0.64	0.58	1.04	0.73	1.45	1.06	0.68	1.12
410	2.45	2.58	3.16	4.24	3.47	2.41	1.97	1.67	2.09	1.6	2.53	2.01	2.71	3.1	1.92	1.86	2.77	0	0	0	0	0	0	0	0	0	0	0	0	0	0	0	0	0
411	1.59	1.68	1.97	3.05	2.49	1.55	1.18	1.21	1.25	0.93	1.73	1.1	1.83	1.79	1.16	1.22	1.77	0	0	0	0	0	0	0	0	0	0	0	0	0	0	0	0	0
412	0.73	0.78	0.78	1.86	1.51	0.69	0.39	0.75	0.41	0.26	0.93	0.19	0.95	0.48	0.4	0.58	0.77	0	0	0	0	0	0	0	0	0	0	0	0	0	0	0	0	0
413	0.55	0.54	0.59	1.75	1.42	0.51	0.31	0.68	0.29	0.2	0.65	0.17	0.69	0.4	0.31	0.45	0.65	0	0	0	0	0	0	0	0	0	0	0	0	0	0	0	0	0
414	0.37	0.3	0.4	1.64	1.33	0.33	0.23	0.61	0.17	0.14	0.37	0.15	0.43	0.32	0.22	0.32	0.53	0	0	0	0	0	0	0	0	0	0	0	0	0	0	0	0	0
415	0.19	0.06	0.21	1.53	1.24	0.15	0.15	0.54	0.05	0.08	0.09	0.13	0.17	0.24	0.13	0.19	0.41	0	0	0	0	0	0	0	0	0	0	0	0	0	0	0	0	0
416	0.19	0.06	0.21	1.53	1.24	0.15	0.15	0.54	0.05	0.08	0.09	0.13	0.17	0.24	0.13	0.19	0.41	0	0	0	0	0	0	0	0	0	0	0	0	0	0	0	0	0
417	0.3	0.19	0.32	1.56	1.29	0.32	0.22	0.61	0.14	0.18	0.21	0.33	0.28	0.38	0.4	0.33	0.49	0	0	0	0	0	0	0	0	0	0	0	0	0	0	0	0	0
418	0.3	0.19	0.32	1.56	1.29	0.32	0.22	0.61	0.14	0.18	0.21	0.33	0.28	0.38	0.4	0.33	0.49	0	0	0	0	0	0	0	0	0	0	0	0	0	0	0	0	0
419	0.98	0.86	1.31	2.64	2.18	1	0.93	0.99	0.86	0.79	0.72	1.23	0.91	1.61	1.07	0.84	1.37	0	0	0	0	0	0	0	0	0	0	0	0	0	0	0	0	0
420	1.64	1.53	2.28	3.47	2.87	1.67	1.62	1.3	1.58	1.39	1.22	2.11	1.53	2.82	1.74	1.35	2.19	0	0	0	0	0	0	0	0	0	0	0	0	0	0	0	0	0
421	1.62	1.53	2.26	3.22	2.67	1.66	1.6	1.23	1.58	1.38	1.21	2.09	1.52	2.8	1.74	1.35	2.13	0	0	0	0	0	0	0	0	0	0	0	0	0	0	0	0	0
422	1.6	1.53	2.24	2.97	2.47	1.65	1.58	1.16	1.58	1.37	1.2	2.07	1.51	2.78	1.74	1.35	2.07	0	0	0	0	0	0	0	0	0	0	0	0	0	0	0	0	0
423	1.51	1.47	2.13	2.69	2.23	1.55	1.53	0.97	1.53	1.34	1.16	2.04	1.39	2.64	1.61	1.16	1.96	0	0	0	0	0	0	0	0	0	0	0	0	0	0	0	0	0
424	1.49	1.47	2.11	2.44	2.03	1.54	1.51	0.9	1.53	1.33	1.15	2.02	1.38	2.62	1.61	1.16	1.9	0	0	0	0	0	0	0	0	0	0	0	0	0	0	0	0	0
425	1.54	1.52	2.17	2.22	1.87	1.62	1.52	0.95	1.58	1.34	1.18	2.01	1.48	2.72	1.74	1.34	1.89	0	0	0	0	0	0	0	0	0	0	0	0	0	0	0	0	0
426	1.61	1.57	2.25	2.25	1.91	1.71	1.55	1.07	1.63	1.36	1.22	2.02	1.59	2.84	1.87	1.52	1.94	0	0	0	0	0	0	0	0	0	0	0	0	0	0	0	0	0
427	1.99	1.98	2.55	2.28	2.12	2.33	1.96	1.43	1.89	1.73	1.49	2.47	2.07	3.36	2.79	2.51	2.38	0	0	0	0	0	0	0	0	0	0	0	0	0	0	0	0	0
428	2.37	2.39	2.85	2.31	2.33	2.95	2.37	1.79	2.15	2.1	1.76	2.92	2.55	3.88	3.71	3.5	2.82	0	0	0	0	0	0	0	0	0	0	0	0	0	0	0	0	0
429	2.75	2.8	3.15	2.34	2.54	3.57	2.78	2.15	2.41	2.47	2.03	3.37	3.03	4.4	4.63	4.49	3.26	0	0	0	0	0	0	0	0	0	0	0	0	0	0	0	0	0
430	3.13	3.21	3.45	2.37	2.75	4.19	3.19	2.51	2.67	2.84	2.3	3.82	3.51	4.92	5.55	5.48	3.7	0	0	0	0	0	0	0	0	0	0	0	0	0	0	0	0	0
431	3.13	3.21	3.45	2.37	2.75	4.19	3.19	2.51	2.67	2.84	2.3	3.82	3.51	4.92	5.55	5.48	3.7	0	0	0	0	0	0	0	0	0	0	0	0	0	0	0	0	0
432	3.02	3.08	3.34	2.34	2.7	4.02	3.12	2.44	2.58	2.74	2.18	3.62	3.4	4.78	5.28	5.34	3.62	0	0	0	0	0	0	0	0	0	0	0	0	0	0	0	0	0
433	3.02	3.08	3.34	2.34	2.7	4.02	3.12	2.44	2.58	2.74	2.18	3.62	3.4	4.78	5.28	5.34	3.62	0	0	0	0	0	0	0	0	0	0	0	0	0	0	0	0	0
434	2.34	2.41	2.35	1.26	1.81	3.34	2.41	2.06	1.86	2.13	1.67	2.72	2.77	3.55	4.61	4.83	2.74	0	0	0	0	0	0	0	0	0	0	0	0	0	0	0	0	0
435	1.66	1.74	1.36	0.18	0.92	2.66	1.7	1.68	1.14	1.52	1.16	1.82	2.14	2.32	3.94	4.32	1.86	0	0	0	0	0	0	0	0	0	0	0	0	0	0	0	0	0
436	1.73	1.79	1.44	0.21	0.96	2.75	1.73	1.8	1.19	1.54	1.2	1.83	2.25	2.44	4.07	4.5	1.91	0	0	0	0	0	0	0	0	0	0	0	0	0	0	0	0	0
437	1.8	1.84	1.52	0.24	1	2.84	1.76	1.92	1.24	1.56	1.24	1.84	2.36	2.56	4.2	4.68	1.96	0	0	0	0	0	0	0	0	0	0	0	0	0	0	0	0	0
438	2.55	2.56	2.59	1.35	1.92	3.6	2.51	2.42	2.01	2.19	1.79	2.75	3.1	3.91	5	5.37	2.89	0	0	0	0	0	0	0	0	0	0	0	0	0	0	0	0	0
439	3.3	3.28	3.66	2.46	2.84	4.36	3.26	2.92	2.78	2.82	2.34	3.66	3.84	5.26	5.8	6.06	3.82	0	0	0	0	0	0	0	0	0	0	0	0	0	0	0	0	0
440	4.36	4.36	4.95	3.57	3.93	5.66	4.38	3.66	3.76	3.81	3.12	5.01	4.95	7.01	7.39	7.56	5.14	0	0	0	0	0	0	0	0	0	0	0	0	0	0	0	0	0
441	5.8	5.75	6.75	5.92	5.95	7.11	6.03	4.84	5.06	5.13	4.17	6.97	6.29	8.75	8.99	8.95	6.92	0	0	0	0	0	0	0	0	0	0	0	0	0	0	0	0	0
442	7.11	6.9	8.62	8.63	8.35	8.38	7.37	5.89	6.21	6.14	5.05	8.63	7.36	10.32	10.19	9.71	8.56	0.45	0.36	0.58	1.26	0.96	0.24	0.56	0.56	0.37	0.36	0.3	0.62	0.34	0.11	0.14	0.08	0.52
443	7.74	7.38	9.5	10.26	9.86	8.97	8	6.56	6.64	6.54	5.42	9.4	7.8	10.66	10.72	9.96	9.32	0.9	0.72	1.16	2.52	1.92	0.48	1.12	1.12	0.74	0.72	0.6	1.24	0.68	0.22	0.28	0.16	1.04
444	7.88	7.38	9.87	11.52	10.65	8.67	8.18	6.88	6.8	6.55	5.49	9.58	7.77	10.38	10.06	9.23	9.44	0.9	0.72	1.16	2.52	1.92	0.48	1.12	1.12	0.74	0.72	0.6	1.24	0.68	0.22	0.28	0.16	1.04
445	8.02	7.38	10.24	12.78	11.44	8.37	8.36	7.2	6.96	6.56	5.56	9.76	7.74	10.1	9.4	8.5	9.56	0.9	0.72	1.16	2.52	1.92	0.48	1.12	1.12	0.74	0.72	0.6	1.24	0.68	0.22	0.28	0.16	1.04
446	8.54	7.79	10.91	14.07	12.44	8.69	8.95	7.88	7.38	6.94	5.9	10.39	8.19	10.34	9.66	8.76	10.12	0.9	0.72	1.16	2.52	1.92	0.48	1.12	1.12	0.74	0.72	0.6	1.24	0.68	0.22	0.28	0.16	1.04
447	8.61	7.84	10.99	14.1	12.48	8.78	8.98	8	7.43	6.96	5.94	10.4	8.3	10.46	9.79	8.94	10.17	0.9	0.72	1.16	2.52	1.92	0.48	1.12	1.12	0.74	0.72	0.6	1.24	0.68	0.22	0.28	0.16	1.04
448	8.61	7.84	10.99	14.1	12.48	8.78	8.98	8	7.43	6.96	5.94	10.4	8.3	10.46	9.79	8.94	10.17	0.9	0.72	1.16	2.52	1.92	0.48	1.12	1.12	0.74	0.72	0.6	1.24	0.68	0.22	0.28	0.16	1.04
449	8.61	7.84	10.99	14.1	12.48	8.78	8.98	8	7.43	6.96	5.94	10.4	8.3	10.46	9.79	8.94	10.17	0.9	0.72	1.16	2.52	1.92	0.48	1.12	1.12	0.74	0.72	0.6	1.24	0.68	0.22	0.28	0.16	1.04
450	9.06	8.2	11.57	15.36	13.44	9.02	9.54	8.56	7.8	7.32	6.24	11.02	8.64	10.57	9.93	9.02	10.69	0.9	0.72	1.16	2.52	1.92	0.48	1.12	1.12	0.74	0.72	0.6	1.24	0.68	0.22	0.28	0.16	1.04
451	9.44	8.51	12.07	16.59	14.36	9.17	10.07	9	8.12	7.66	6.5	11.63	8.87	10.56	9.94	8.92	11.16	0.9	0.72	1.16	2.52	1.92	0.48	1.12	1.12	0.74	0.72	0.6	1.24	0.68	0.22	0.28	0.16	1.04
452	9.82	8.82	12.57	17.82	15.28	9.32	10.6	9.44	8.44	8	6.76	12.24	9.1	10.55	9.95	8.82	11.63	0.9	0.72	1.16	2.52	1.92	0.48	1.12	1.12	0.74	0.72	0.6	1.24	0.68	0.22	0.28	0.16	1.04
453	9.52	8.46	12.08	17.97	15.32	8.8	10.41	9.5	8.04	7.73	6.51	11.95	8.7	9.31	9.29	8.21	11.22	0.9	0.72	1.16	2.52	1.92	0.48	1.12	1.12	0.74	0.72	0.6	1.24	0.68	0.22	0.28	0.16	1.04
454	9.22	8.1	11.59	18.12	15.36	8.28	10.22	9.56	7.64	7.46	6.26	11.66	8.3	8.07	8.63	7.6	10.81	0.9	0.72	1.16	2.52	1.92	0.48	1.12	1.12	0.74	0.72	0.6	1.24	0.68	0.22	0.28	0.16	1.04
455	9.18	8.41	11.61	17.02	15.06	6.95	10.06	9.29	6.99	6.7	6.7	11.43	7.59	6.81	7.66	6.81	11.08	0.9	0.72	1.16	2.52	1.92	0.48	1.12	1.12	0.74	0.72	0.6	1.24	0.68	0.22	0.28	0.16	1.04
456	9.17	8.67	11.3	14.91	14.53	5.52	9.75	9.01	6.08	5.84	7.33	10.81	6.69	6.38	7.09	6.53	11.19	0.9	0.72	1.16	2.52	1.92	0.48	1.12	1.12	0.74	0.72	0.6	1.24	0.68	0.22	0.28	0.16	1.04
457	8.98	8.81	10.7	12.44	13.45	3.74	9.37	8.62	5.11	4.94	7.9	10.05	5.69	5.72	6.13	6.07	11.05	0.63	0.56	0.81	1.3	1.01	0.3	0.69	0.68	0.41	0.46	0.46	0.76	0.44	0.16	0.14	0.1	0.64
458	8.94	8.79	10.22	11.08	12.69	3.26	9.25	8.5	4.79	4.87	8.16	9.64	5.4	6.26	6.02	6.25	10.71	0.18	0.2	0.23	0.04	0.05	0.06	0.13	0.12	0.04	0.1	0.16	0.14	0.1	0.05	0	0.02	0.12
459	10.07	9.92	11.24	11.17	13.53	4.35	10.29	9.11	5.46	5.8	9.23	10.71	6.21	8.65	7.77	7.91	11.89	0.18	0.2	0.23	0.04	0.05	0.06	0.13	0.12	0.04	0.1	0.16	0.14	0.1	0.05	0	0.02	0.12
460	10.23	10.18	11.56	10.96	13.42	4.71	10.41	8.81	5.76	6.03	9.4	10.98	6.39	9.64	8.18	8.16	12.21	0.18	0.2	0.23	0.04	0.05	0.06	0.13	0.12	0.04	0.1	0.16	0.14	0.1	0.05	0	0.02	0.12
461	10.57	10.64	12.11	10.8	13.36	5.13	10.66	8.63	6.1	6.37	9.74	11.38	6.67	10.68	8.59	8.43	12.65	0.18	0.2	0.23	0.04	0.05	0.06	0.13	0.12	0.04	0.1	0.16	0.14	0.1	0.05	0	0.02	0.12
462	11.18	11.26	13.02	11.85	14.21	5.72	11.34	8.89	6.77	6.96	10.21	12.27	7.19	11.79	9.13	8.76	13.48	0.18	0.2	0.23	0.04	0.05	0.06	0.13	0.12	0.04	0.1	0.16	0.14	0.1	0.05	0	0.02	0.12
463	12.5	12.6	14.73	13.4	15.6	6.88	12.5	9.97	7.73	7.93	11.33	13.44	8.34	13.44	10.09	9.65	14.94	1.22	1.31	1.63	1.28	1.11	1.1	0.99	0.8	0.96	0.8	1.09	1.07	1.12	1.53	0.92	0.86	1.24
464	13.79	13.94	16.41	14.69	16.79	8.03	13.64	10.98	8.69	8.89	12.44	14.59	9.48	15.07	11.05	10.54	16.34	2.26	2.42	3.03	2.52	2.17	2.14	1.85	1.48	1.88	1.5	2.02	2	2.14	3.01	1.84	1.7	2.36
465	14.63	14.92	17.51	14.72	17.02	8.94	14.22	11.43	9.28	9.49	13.25	15.12	10.28	16.59	11.87	11.35	17.22	3.3	3.53	4.43	3.76	3.23	3.18	2.71	2.16	2.8	2.2	2.95	2.93	3.16	4.49	2.76	2.54	3.48
466	15.85	16.31	18.91	14.78	17.46	10.47	15.21	12.24	10.13	10.47	14.34	16.1	11.56	18.63	13.61	13.15	18.54	4.54	4.82	5.94	4.92	4.4	4.66	3.89	3.12	3.86	3.21	3.86	4.3	4.41	6.41	4.52	4.24	4.92
467	17.07	17.7	20.31	14.84	17.9	12	16.2	13.05	10.98	11.45	15.43	17.08	12.84	20.67	15.35	14.95	19.86	5.78	6.11	7.45	6.08	5.57	6.14	5.07	4.08	4.92	4.22	4.77	5.67	5.66	8.33	6.28	5.94	6.36
468	18.04	18.83	21.47	14.78	18.17	13.31	16.95	13.57	11.71	12.21	16.21	17.96	13.85	22.53	16.97	16.59	20.9	6.16	6.52	7.75	6.11	5.78	6.76	5.48	4.44	5.18	4.59	5.04	6.12	6.14	8.85	7.2	6.93	6.8
469	18.83	19.76	22.4	14.68	18.38	14.55	17.57	13.97	12.4	12.86	16.82	18.71	14.76	24.34	18.59	18.21	21.82	6.54	6.93	8.05	6.14	5.99	7.38	5.89	4.8	5.44	4.96	5.31	6.57	6.62	9.37	8.12	7.92	7.24
470	18.87	19.57	22.2	14.91	18.07	15.59	17.38	14.32	12.63	13.34	16.52	18.34	15.52	24.73	19.16	18.81	21.16	7.46	7.95	9.01	6.36	6.41	8.38	6.56	5.51	5.94	5.53	6.1	7.21	7.61	10.18	9.27	9.26	8.13
471	18.12	18.71	21.52	14.88	16.85	15.96	16.4	13.89	12.55	13.22	15.49	17.3	15.76	23.78	18.4	18.02	19.76	8.04	8.58	9.68	6.57	6.63	8.78	6.89	6.05	6.2	5.81	6.62	7.5	8.18	10.56	9.54	9.63	8.61
472	17.37	17.85	20.84	14.85	15.63	16.33	15.42	13.46	12.47	13.1	14.46	16.26	16	22.83	17.64	17.23	18.36	8.44	9.01	10.12	6.74	6.8	9.12	7.09	6.47	6.42	5.99	6.98	7.65	8.65	10.89	9.81	9.98	8.97
473	17.15	17.82	21.03	14.79	14.98	16.08	14.89	13.14	12.46	12.76	14.25	15.76	16.16	21.91	16.7	16.31	18.04	8.65	9.2	10.37	6.79	6.87	9.28	7.21	6.82	6.52	6.1	7.05	7.79	8.86	11.13	9.98	10.19	9.2
474	16.25	17.12	20.23	13.65	13.45	15.15	13.65	12.44	11.73	11.81	13.53	14.37	15.69	19.76	15.09	14.89	16.84	8.83	9.37	10.61	6.82	6.93	9.41	7.26	6.97	6.61	6.13	7.11	7.82	9.01	11.28	10.11	10.39	9.41
475	15.93	16.86	19.67	12.71	12.71	14.78	13.08	12.29	11.22	11.29	13.37	13.52	15.46	18.76	14.64	14.71	16.29	9.01	9.54	10.85	6.85	6.99	9.54	7.31	7.12	6.7	6.16	7.17	7.85	9.16	11.43	10.24	10.59	9.62
476	15.14	16.04	18.53	11.61	11.81	14.13	12.27	11.91	10.51	10.59	12.73	12.5	14.84	17.6	14.1	14.36	15.34	9.08	9.59	10.93	6.88	7.03	9.63	7.34	7.24	6.75	6.18	7.21	7.86	9.27	11.55	10.37	10.77	9.67
477	14.46	15.37	17.54	10.53	10.92	13.45	11.56	11.53	9.79	9.98	12.22	11.6	14.21	16.37	13.43	13.85	14.46	9.08	9.59	10.93	6.88	7.03	9.63	7.34	7.24	6.75	6.18	7.21	7.86	9.27	11.55	10.37	10.77	9.67
478	13.14	14.03	15.83	8.98	9.53	12.29	10.4	10.45	8.83	9.01	11.1	10.43	13.06	14.72	12.47	12.96	13	8.04	8.48	9.53	5.64	5.97	8.59	6.48	6.56	5.83	5.48	6.28	6.93	8.25	10.07	9.45	9.93	8.55
479	12.03	12.9	14.37	7.73	8.43	11.21	9.32	9.49	7.96	8.13	10.15	9.29	12.14	13.18	11.65	12.2	11.66	7	7.37	8.13	4.4	4.91	7.55	5.62	5.88	4.91	4.78	5.35	6	7.23	8.59	8.53	9.09	7.43
480	10.92	11.77	12.91	6.48	7.33	10.13	8.24	8.53	7.09	7.25	9.2	8.15	11.22	11.64	10.83	11.44	10.32	6.14	6.47	6.95	3.2	3.94	6.58	4.82	5.25	4.08	4.16	4.58	5.08	6.43	7.2	7.75	8.38	6.37
481	9.43	10.23	11.15	5.2	6.02	8.43	6.75	7.21	5.96	5.99	7.97	6.56	9.82	9.58	9.09	9.69	8.54	5.08	5.39	5.66	2.08	2.86	5.17	3.7	4.34	3.11	3.23	3.83	3.72	5.4	5.37	6.13	6.81	4.99
482	7.94	8.69	9.39	3.92	4.71	6.73	5.26	5.89	4.83	4.73	6.74	4.97	8.42	7.52	7.35	7.94	6.76	3.84	4.1	4.15	0.92	1.69	3.69	2.52	3.38	2.05	2.22	2.92	2.35	4.15	3.45	4.37	5.11	3.55
483	6.7	7.41	7.87	2.76	3.57	5.25	4.01	4.86	3.82	3.69	5.82	3.48	7.29	5.64	5.73	6.35	5.26	3.46	3.69	3.85	0.89	1.48	3.07	2.11	3.02	1.79	1.85	2.65	1.9	3.67	2.93	3.45	4.12	3.11
484	6.85	7.94	8.08	1.77	3.37	4.11	3.93	4.67	3.28	3	6.54	3.27	6.83	4.46	4.85	5.69	5.65	3.45	3.72	3.97	1.02	1.42	2.69	1.91	2.86	1.69	1.65	2.83	1.6	3.55	2.55	2.62	3.29	2.92
485	7.11	8.51	8.61	1.67	3.82	3.35	4.23	4.5	3.19	2.59	7.21	3.67	6.35	4.2	4.41	5.24	6.5	2.9	3.14	3.43	0.96	1.15	1.93	1.45	2.35	1.35	1.25	2.49	1.11	2.92	1.88	1.56	2.11	2.28
486	7.75	9.49	9.44	1.6	4.48	3.21	4.94	4.68	3.35	2.55	8.15	4.52	6.35	4.46	4.89	5.78	7.79	2.69	2.95	3.18	0.91	1.08	1.77	1.33	2.01	1.25	1.14	2.42	0.97	2.71	1.64	1.38	1.9	2.05
487	9.07	11.14	11.26	2.61	6.02	3.75	6.36	5.24	4.23	3.12	9.61	6.26	6.98	5.95	6.04	6.83	9.96	3.16	3.43	3.92	1.94	1.89	2.29	1.92	2.05	1.87	1.64	2.86	1.73	3.13	2.62	1.87	2.19	2.7
488	10.39	12.79	13.08	3.62	7.56	4.29	7.78	5.8	5.11	3.69	11.07	8	7.61	7.44	7.19	7.88	12.13	4	4.35	5.08	3.13	2.85	3.05	2.72	2.28	2.65	2.31	3.75	2.64	3.91	3.74	2.46	2.64	3.6
489	10.8	13.21	13.74	4.63	8.32	4.83	8.34	5.89	5.66	4.12	11.44	8.75	7.83	8.37	7.59	8.06	12.78	4.68	5.08	6.03	4.29	3.77	3.78	3.46	2.59	3.4	2.95	4.49	3.52	4.64	4.9	3.09	3.08	4.39
490	11.3	13.7	14.5	5.68	9.15	5.38	8.99	6.12	6.29	4.7	11.89	9.61	8.31	9.45	8.13	8.37	13.45	5.36	5.81	6.98	5.45	4.69	4.51	4.2	2.9	4.15	3.59	5.23	4.4	5.37	6.06	3.72	3.52	5.18
491	11.91	14.32	15.41	6.73	10	5.97	9.67	6.38	6.96	5.29	12.36	10.5	8.83	10.56	8.67	8.7	14.28	5.29	5.76	6.9	5.42	4.65	4.42	4.17	2.78	4.1	3.57	5.19	4.39	5.26	5.94	3.59	3.34	5.13
492	11.91	14.32	15.41	6.73	10	5.97	9.67	6.38	6.96	5.29	12.36	10.5	8.83	10.56	8.67	8.7	14.28	5.29	5.76	6.9	5.42	4.65	4.42	4.17	2.78	4.1	3.57	5.19	4.39	5.26	5.94	3.59	3.34	5.13
493	11.91	14.32	15.41	6.73	10	5.97	9.67	6.38	6.96	5.29	12.36	10.5	8.83	10.56	8.67	8.7	14.28	5.29	5.76	6.9	5.42	4.65	4.42	4.17	2.78	4.1	3.57	5.19	4.39	5.26	5.94	3.59	3.34	5.13
494	11.73	14.11	15.19	6.69	9.91	5.9	9.61	6.33	6.87	5.21	12.2	10.49	8.61	10.47	8.53	8.57	14.22	5.29	5.76	6.9	5.42	4.65	4.42	4.17	2.78	4.1	3.57	5.19	4.39	5.26	5.94	3.59	3.34	5.13
495	11.55	13.9	14.97	6.65	9.82	5.83	9.55	6.28	6.78	5.13	12.04	10.48	8.39	10.38	8.39	8.44	14.16	5.11	5.55	6.68	5.38	4.56	4.35	4.11	2.73	4.01	3.49	5.03	4.38	5.04	5.85	3.45	3.21	5.07
496	11.37	13.69	14.75	6.61	9.73	5.76	9.49	6.23	6.69	5.05	11.88	10.47	8.17	10.29	8.25	8.31	14.1	4.93	5.34	6.46	5.34	4.47	4.28	4.05	2.68	3.92	3.41	4.87	4.37	4.82	5.76	3.31	3.08	5.01
497	11.19	13.48	14.53	6.57	9.64	5.69	9.43	6.18	6.6	4.97	11.72	10.46	7.95	10.2	8.11	8.18	14.04	4.93	5.34	6.46	5.34	4.47	4.28	4.05	2.68	3.92	3.41	4.87	4.37	4.82	5.76	3.31	3.08	5.01
498	11.01	13.27	14.31	6.53	9.55	5.62	9.37	6.13	6.51	4.89	11.56	10.45	7.73	10.11	7.97	8.05	13.98	4.93	5.34	6.46	5.34	4.47	4.28	4.05	2.68	3.92	3.41	4.87	4.37	4.82	5.76	3.31	3.08	5.01
499	10.53	12.69	13.75	6.36	9.36	5.28	9.13	5.83	6.33	4.72	11.02	10.28	7.34	9.93	7.83	7.87	13.67	4.56	4.9	6.04	5.18	4.32	4.04	3.84	2.48	3.76	3.24	4.42	4.22	4.46	5.62	3.22	2.92	4.76
500	10.05	12.11	13.19	6.19	9.17	4.94	8.89	5.53	6.15	4.55	10.48	10.11	6.95	9.75	7.69	7.69	13.36	4.19	4.46	5.62	5.02	4.17	3.8	3.63	2.28	3.6	3.07	3.97	4.07	4.1	5.48	3.13	2.76	4.51
501	8.69	10.31	11.48	6.04	8.21	4.63	7.85	4.95	5.65	4.32	8.86	9.06	6.22	9.11	6.85	6.67	11.56	3.85	4.04	5.21	4.88	4.03	3.59	3.48	2.27	3.46	2.99	3.53	4.03	3.8	5.44	3.08	2.62	4.29
502	6.65	7.84	8.78	4.81	6.37	3.64	6.1	3.99	4.43	3.48	6.72	7.12	4.86	7.24	5.34	5.14	8.88	2.83	2.95	3.81	3.66	3.01	2.7	2.62	1.88	2.6	2.3	2.58	3.09	2.87	4.18	2.36	1.98	3.19
503	4.63	5.37	6.1	3.84	4.73	2.66	4.37	3.1	3.21	2.64	4.59	5.2	3.5	5.39	3.83	3.61	6.25	1.81	1.86	2.41	2.44	1.99	1.81	1.76	1.49	1.74	1.61	1.63	2.15	1.94	2.92	1.64	1.34	2.09
504	3.52	4.13	4.58	2.87	3.87	1.68	3.5	2.68	2.32	1.94	3.55	4.27	2.55	4.1	3.07	2.95	5.14	0.98	0.98	1.23	1.27	1.02	0.98	1.03	1.22	0.92	1.03	0.84	1.35	1.12	1.71	0.92	0.72	1.12
505	2.78	3.31	3.51	1.99	3.14	0.95	2.83	2.6	1.55	1.38	2.8	3.5	1.85	3.03	2.48	2.51	4.27	0.15	0.1	0.05	0.1	0.05	0.15	0.3	0.95	0.1	0.45	0.05	0.55	0.3	0.5	0.2	0.1	0.15
506	2.2	2.72	2.62	0.96	2.3	0.38	2.22	2.53	0.9	0.88	2.34	2.72	1.39	2.02	1.98	2.2	3.47	0.18	0.12	0.06	0.12	0.06	0.18	0.36	1.14	0.12	0.54	0.06	0.66	0.36	0.6	0.24	0.12	0.18
507	2.3	2.8	2.72	1.01	2.35	0.49	2.32	2.84	0.97	0.99	2.39	2.84	1.56	2.24	2.15	2.4	3.55	0.21	0.14	0.07	0.14	0.07	0.21	0.42	1.33	0.14	0.63	0.07	0.77	0.42	0.7	0.28	0.14	0.21
508	2.75	3.27	3.1	1.07	2.6	1.2	2.76	3.32	1.28	1.39	2.7	3.3	2.16	2.89	3.2	3.57	4.04	0.59	0.55	0.37	0.17	0.28	0.83	0.83	1.69	0.4	1	0.34	1.22	0.9	1.22	1.2	1.13	0.65
509	3.2	3.74	3.48	1.13	2.85	1.91	3.2	3.8	1.59	1.79	3.01	3.76	2.76	3.54	4.25	4.74	4.53	0.97	0.96	0.67	0.2	0.49	1.45	1.24	2.05	0.66	1.37	0.61	1.67	1.38	1.74	2.12	2.12	1.09
510	3.58	4.15	3.78	1.16	3.06	2.53	3.61	4.16	1.85	2.16	3.28	4.21	3.24	4.06	5.17	5.73	4.97	1.35	1.37	0.97	0.23	0.7	2.07	1.65	2.41	0.92	1.74	0.88	2.12	1.86	2.26	3.04	3.11	1.53
511	3.96	4.56	4.08	1.19	3.27	3.15	4.02	4.52	2.11	2.53	3.55	4.66	3.72	4.58	6.09	6.72	5.41	1.73	1.78	1.27	0.26	0.91	2.69	2.06	2.77	1.18	2.11	1.15	2.57	2.34	2.78	3.96	4.1	1.97
512	4.34	4.97	4.38	1.22	3.48	3.77	4.43	4.88	2.37	2.9	3.82	5.11	4.2	5.1	7.01	7.71	5.85	2.11	2.19	1.57	0.29	1.12	3.31	2.47	3.13	1.44	2.48	1.42	3.02	2.82	3.3	4.88	5.09	2.41
513	4.92	5.56	4.94	1.53	3.95	4.54	4.91	5.46	2.72	3.31	4.16	5.61	4.84	5.79	8.06	8.9	6.55	2.18	2.24	1.65	0.32	1.16	3.4	2.5	3.25	1.49	2.5	1.46	3.03	2.93	3.42	5.01	5.27	2.46
514	4.69	5	4.55	1.99	3.67	5.04	4.55	5.69	2.64	3.55	3.65	5	4.99	5.66	7.67	8.49	5.82	2.45	2.44	1.96	0.62	1.5	3.59	2.73	3.68	1.58	2.69	1.55	3.16	3.1	3.69	5.17	5.49	2.88
515	4.46	4.44	4.16	2.45	3.39	5.54	4.19	5.92	2.56	3.79	3.14	4.39	5.14	5.53	7.28	8.08	5.09	2.72	2.64	2.27	0.92	1.84	3.78	2.96	4.11	1.67	2.88	1.64	3.29	3.27	3.96	5.33	5.71	3.3
516	5.11	5.1	4.92	2.89	3.88	6.01	4.63	6.43	2.8	4.09	3.71	4.66	5.63	5.86	7.59	8.51	5.85	3.32	3.26	2.99	1.35	2.32	4.18	3.34	4.55	1.9	3.14	2.17	3.46	3.74	4.26	5.54	6.07	3.94
517	5.76	5.76	5.68	3.33	4.37	6.48	5.07	6.94	3.04	4.39	4.28	4.93	6.12	6.19	7.9	8.94	6.61	3.92	3.88	3.71	1.78	2.8	4.58	3.72	4.99	2.13	3.4	2.7	3.63	4.21	4.56	5.75	6.43	4.58
518	6.36	6.42	6.4	3.26	4.46	6.92	5.47	7.31	3.28	4.69	4.83	5.17	6.6	6.48	8.21	9.37	7.26	4.32	4.29	4.18	1.91	3.02	4.91	3.95	5.24	2.32	3.55	3.06	3.65	4.57	4.79	5.96	6.76	5.04
519	7	7.13	7	3.17	4.67	7.82	6.07	7.81	3.69	5.21	5.43	5.6	7.41	7.19	9.34	10.67	7.95	4.6	4.58	4.5	2.04	3.22	5.19	4.16	5.46	2.47	3.7	3.39	3.65	4.89	5	6.17	7.08	5.34
520	7.44	7.7	7.37	3	4.72	8.5	6.44	7.86	4	5.54	5.94	5.93	7.97	7.56	10.18	11.59	8.38	4.75	4.8	4.68	2.13	3.3	5.34	4.18	5.34	2.57	3.67	3.66	3.56	5.09	4.98	6.22	7.19	5.43
521	7.9	8.27	7.76	3.09	4.97	9.2	6.83	7.98	4.31	5.87	6.45	6.28	8.54	7.95	11.02	12.51	8.86	4.72	4.78	4.67	2.11	3.29	5.31	4.12	5.15	2.55	3.58	3.65	3.45	5.03	4.88	6.18	7.17	5.4
522	9.01	9.34	8.61	3.69	6.19	10.17	7.71	8.7	4.81	6.53	7.57	7.08	9.3	9.34	12.54	13.99	9.93	4.87	5	4.85	2.2	3.37	5.46	4.14	5.03	2.65	3.55	3.92	3.36	5.23	4.86	6.23	7.28	5.49
523	9.88	10.18	9.32	4.29	7.26	10.63	8.28	9.35	5.1	6.91	8.53	7.55	9.65	10.35	13.22	14.52	10.66	4.94	4.95	4.78	2.41	3.83	5.01	4.03	4.96	2.54	3.35	4.21	3.24	4.88	5.2	5.96	6.81	5.27
524	11.91	12.39	11.64	5.86	9.87	10.5	9.95	10.71	6.03	7.72	10.83	9.42	10.15	11.74	14.41	15.77	12.74	5.19	5.14	4.9	2.73	4.38	4.74	4	4.96	2.55	3.22	4.79	3.14	4.79	5.63	5.78	6.47	5.17
525	13.49	14.41	13.5	6.52	11.64	10.43	10.97	11.34	6.66	7.89	12.99	10.48	10.52	12.78	14.94	16.24	14.51	5.44	5.33	5.02	3.05	4.93	4.47	3.97	4.96	2.56	3.09	5.37	3.04	4.7	6.06	5.6	6.13	5.07
526	15.24	16.64	15.57	7.22	13.5	10.43	12.05	12.01	7.39	8.14	15.31	11.55	11.11	13.91	15.61	16.84	16.35	5.69	5.52	5.14	3.37	5.48	4.2	3.94	4.96	2.57	2.96	5.95	2.94	4.61	6.49	5.42	5.79	4.97
527	16.31	17.65	16.84	8.89	15.18	10.95	12.78	12.56	8.15	8.63	16.5	12.37	11.67	15.63	16.14	17.03	17.26	5.83	5.58	5.16	3.66	5.98	3.76	3.84	4.89	2.49	2.72	6.41	2.65	4.41	6.78	4.97	5.32	4.8
528	16.98	18.38	17.9	10.09	16.02	11.39	13.29	12.9	8.82	9.1	17.22	13.13	12.14	16.57	16.2	16.67	17.95	5.94	5.77	5.27	3.74	6.03	3.85	3.89	4.84	2.56	2.76	6.65	2.66	4.56	6.74	4.93	5.27	4.87
529	16.3	17.7	17.13	9.63	15.52	10.89	12.79	12.2	8.56	8.71	16.64	12.75	11.59	16.14	15.85	16.22	17.16	5.67	5.57	4.96	3.44	5.69	3.66	3.66	4.41	2.47	2.57	6.56	2.53	4.39	6.47	4.77	5.05	4.45
530	15.87	17.31	16.64	9.31	15.15	10.66	12.41	11.7	8.47	8.41	16.38	12.4	11.41	15.92	15.72	16.09	16.54	5.4	5.37	4.65	3.14	5.35	3.47	3.43	3.98	2.38	2.38	6.47	2.4	4.22	6.2	4.61	4.83	4.03
531	15.51	16.97	16.26	8.91	14.76	10.41	12.05	11.45	8.34	8.14	15.97	12.17	11.09	15.78	15.58	15.88	16.05	5.06	5.05	4.29	2.73	4.96	3.27	3.07	3.61	2.24	2.06	6.09	2.16	3.86	5.99	4.53	4.67	3.64
532	15.15	16.63	15.88	8.51	14.37	10.16	11.69	11.2	8.21	7.87	15.56	11.94	10.77	15.64	15.44	15.67	15.56	4.72	4.73	3.93	2.32	4.57	3.07	2.71	3.24	2.1	1.74	5.71	1.92	3.5	5.78	4.45	4.51	3.25
533	14.82	16.29	15.52	8.36	14.18	9.93	11.35	11.02	8.08	7.6	15.16	11.72	10.46	15.52	15.3	15.46	15.13	4.58	4.62	3.82	2.21	4.44	2.94	2.5	3.06	2	1.53	5.5	1.83	3.25	5.64	4.37	4.38	3.04
534	14.48	15.91	15.3	8.49	14.08	9.26	10.83	10.77	7.78	7.12	14.71	11.32	9.82	15	14.34	14.38	14.72	4.56	4.63	3.86	2.1	4.33	2.86	2.31	2.91	1.94	1.32	5.32	1.76	3.04	5.52	4.29	4.26	2.99
535	14.29	15.65	15.24	8.42	13.91	8.77	10.54	10.86	7.54	6.84	14.35	11.1	9.33	14.7	13.64	13.57	14.58	4.67	4.71	4.04	2.03	4.34	2.91	2.31	3.1	1.93	1.29	5.2	1.78	2.95	5.63	4.37	4.35	3.15
536	13.91	15.17	14.99	8.31	13.67	8.09	10.1	10.58	7.25	6.43	13.85	10.66	8.74	14.24	12.76	12.65	14.23	4.74	4.76	4.12	2.06	4.38	3	2.34	3.22	1.98	1.31	5.24	1.79	3.06	5.75	4.5	4.53	3.2
537	12.7	14.02	14.04	7.66	12.4	7.01	9.12	9.55	6.68	5.66	12.68	9.74	7.81	12.63	11.07	10.97	13.08	4.56	4.52	3.93	1.95	4.29	2.82	2.26	3.15	1.86	1.25	4.96	1.77	2.8	5.67	4.41	4.4	3.08
538	11.76	13.12	13.25	7.03	11.29	6.46	8.52	8.78	6.34	5.25	11.68	9.26	7.34	11.49	10.26	10.26	12.3	4.11	4.16	3.7	1.71	3.62	2.65	1.96	2.86	1.71	1.08	4.4	1.44	2.67	4.81	3.76	3.88	2.86
539	9.28	10.44	10.55	5.4	8.43	5.88	6.41	6.94	5.1	4.04	9.07	6.93	6.24	9.45	8.02	7.84	9.73	3.48	3.56	3.28	1.36	2.86	2.3	1.58	2.5	1.44	0.84	3.55	1.09	2.28	3.86	3.02	3.23	2.52
540	7.35	8.03	8.4	4.73	6.46	5.36	5.04	6.14	4.23	3.59	6.65	5.53	5.45	7.99	6.61	6.4	7.55	2.85	2.96	2.86	1.01	2.1	1.95	1.2	2.14	1.17	0.6	2.7	0.74	1.89	2.91	2.28	2.58	2.18
541	5.83	6.04	6.88	4.85	5	5.11	4.11	5.51	3.95	3.44	4.7	4.59	5.15	7.08	5.71	5.37	5.93	2.22	2.36	2.44	0.66	1.34	1.6	0.82	1.78	0.9	0.36	1.85	0.39	1.5	1.96	1.54	1.93	1.84
542	4.99	5.27	6.16	4	3.72	4.34	3.53	5	3.64	3.05	3.88	3.9	4.88	5.58	4.95	4.75	5.24	2.28	2.52	2.96	1.17	1.23	1.77	1.01	1.7	1.41	0.61	1.75	0.7	1.93	1.79	1.71	1.96	2.21
543	4.69	4.96	5.7	3.39	3.27	4.01	3.39	4.8	3.72	3.15	3.85	3.46	4.9	5.26	5.24	4.97	4.95	2.68	2.91	3.61	1.89	1.74	1.94	1.43	1.84	1.98	0.93	2.1	1.15	2.38	2.35	2.26	2.38	2.73
544	5.64	5.97	6.86	4.29	4.13	4.89	4.24	5.52	4.82	4.13	4.88	4.28	6.03	6.57	6.64	6.02	6.05	3.6	3.9	4.76	2.77	2.59	2.79	2.22	2.37	3.06	1.82	3.12	1.86	3.45	3.57	3.62	3.41	3.8
545	6.34	6.69	7.74	5.05	4.86	5.5	4.97	6.04	5.75	5.02	5.59	5.07	6.79	7.67	7.82	6.75	6.98	4.52	4.89	5.91	3.65	3.44	3.64	3.01	2.9	4.14	2.71	4.14	2.57	4.52	4.79	4.98	4.44	4.87
546	6.94	7.34	8.5	5.87	5.6	6.1	5.62	6.12	6.7	5.79	6.44	5.63	7.63	8.6	8.97	7.54	7.75	5.15	5.56	6.69	4.49	4.19	4.26	3.72	3.17	5.11	3.57	5	3.24	5.42	5.82	6.17	5.25	5.66
547	7.54	7.99	9.26	6.69	6.34	6.7	6.27	6.2	7.65	6.56	7.29	6.19	8.47	9.53	10.12	8.33	8.52	5.2	5.6	6.63	4.5	4.34	4.53	3.92	3.22	5.39	4.05	5.24	3.44	5.61	6.21	6.71	5.52	5.82
548	8.14	8.64	10.02	7.51	7.08	7.3	6.92	6.28	8.6	7.33	8.14	6.75	9.31	10.46	11.27	9.12	9.29	5.25	5.64	6.57	4.51	4.49	4.8	4.12	3.27	5.67	4.53	5.48	3.64	5.8	6.6	7.25	5.79	5.98
549	8.13	8.65	9.92	7.24	7.01	7.53	7.04	6.08	8.86	7.71	8.37	6.83	9.44	10.73	11.77	9.37	9.37	4.96	5.32	6.2	4.47	4.39	4.57	4.04	3.01	5.56	4.5	5.32	3.6	5.63	6.41	7.08	5.57	5.7
550	7.76	8.26	9.49	7.17	6.88	7.21	6.84	5.56	8.72	7.55	8.17	6.58	9.19	10.42	11.46	9.06	8.95	4.67	5	5.83	4.43	4.29	4.34	3.96	2.75	5.45	4.47	5.16	3.56	5.46	6.22	6.91	5.35	5.42
551	7.58	8.09	9.25	7.14	6.82	7.08	6.79	5.41	8.63	7.52	8.11	6.55	9.04	10.27	11.33	8.86	8.74	4.6	4.95	5.75	4.4	4.25	4.25	3.93	2.63	5.4	4.45	5.12	3.55	5.35	6.1	6.78	5.17	5.37
552	7.58	8.09	9.25	7.14	6.82	7.08	6.79	5.41	8.63	7.52	8.11	6.55	9.04	10.27	11.33	8.86	8.74	4.6	4.95	5.75	4.4	4.25	4.25	3.93	2.63	5.4	4.45	5.12	3.55	5.35	6.1	6.78	5.17	5.37
553	7.31	7.81	9.06	7.14	6.66	6.63	6.45	5.12	8.46	7.25	7.96	6.3	8.67	9.89	10.68	8.01	8.38	4.6	4.95	5.75	4.4	4.25	4.25	3.93	2.63	5.4	4.45	5.12	3.55	5.35	6.1	6.78	5.17	5.37
554	7.42	7.94	9.17	7.17	6.71	6.8	6.52	5.19	8.55	7.35	8.08	6.5	8.78	10.03	10.95	8.15	8.46	4.71	5.08	5.86	4.43	4.3	4.42	4	2.7	5.49	4.55	5.24	3.75	5.46	6.24	7.05	5.31	5.45
555	7.5	8.05	9.27	7.18	6.75	6.94	6.53	5.07	8.62	7.36	8.19	6.59	8.83	10.07	11.18	8.27	8.51	4.82	5.21	5.97	4.46	4.35	4.59	4.07	2.77	5.58	4.65	5.36	3.95	5.57	6.38	7.32	5.45	5.53
556	7.02	7.53	8.55	6.61	6.39	6.75	6.06	4.8	8	7	7.68	6.22	8.17	9.49	10.76	7.85	7.98	4.93	5.34	6.08	4.49	4.4	4.76	4.14	2.84	5.67	4.75	5.48	4.15	5.68	6.52	7.59	5.59	5.61
557	6.54	7.01	7.83	6.04	6.03	6.56	5.59	4.53	7.38	6.64	7.17	5.85	7.51	8.91	10.34	7.43	7.45	4.46	4.84	5.35	3.69	3.85	4.58	3.71	2.7	5.07	4.47	4.97	3.88	5.08	6.02	7.22	5.18	5.05
558	5.72	6.13	6.8	5.42	5.42	5.86	4.83	3.94	6.37	5.77	6.27	5.24	6.49	7.76	9.21	6.52	6.48	4.01	4.34	4.64	3.14	3.5	4.41	3.3	2.62	4.47	4.2	4.47	3.62	4.48	5.54	6.85	4.77	4.54
559	4.9	5.25	5.77	4.8	4.81	5.16	4.07	3.35	5.36	4.9	5.37	4.63	5.47	6.61	8.08	5.61	5.51	3.22	3.48	3.62	2.54	2.9	3.74	2.6	2.22	3.48	3.42	3.58	3.12	3.52	4.48	5.76	3.88	3.6
560	4.08	4.37	4.74	4.18	4.2	4.46	3.31	2.76	4.35	4.03	4.47	4.02	4.45	5.46	6.95	4.7	4.54	2.41	2.62	2.58	1.69	2.1	3.06	1.88	1.76	2.49	2.63	2.68	2.61	2.56	3.4	4.67	2.99	2.61
561	3.16	3.38	3.59	3.3	3.35	3.61	2.52	2.23	3.27	3.14	3.45	3.31	3.38	4.24	5.59	3.67	3.47	1.49	1.63	1.43	0.81	1.25	2.21	1.09	1.23	1.41	1.74	1.66	1.9	1.49	2.18	3.31	1.96	1.54
562	2.24	2.39	2.44	2.42	2.5	2.76	1.73	1.7	2.19	2.25	2.43	2.6	2.31	3.02	4.23	2.64	2.4	1.15	1.27	1.12	0.76	1	1.71	0.81	0.92	1.02	1.23	1.26	1.66	1.13	1.6	2.6	1.47	1.1
563	1.32	1.4	1.29	1.54	1.65	1.91	0.94	1.17	1.11	1.36	1.41	1.89	1.24	1.8	2.87	1.61	1.33	0.81	0.91	0.81	0.71	0.75	1.21	0.53	0.61	0.63	0.72	0.86	1.42	0.77	1.02	1.89	0.98	0.66
564	0.98	1.04	0.98	1.49	1.4	1.41	0.66	0.86	0.72	0.85	1.01	1.65	0.88	1.22	2.16	1.12	0.89	0.81	0.91	0.81	0.71	0.75	1.21	0.53	0.61	0.63	0.72	0.86	1.42	0.77	1.02	1.89	0.98	0.66
565	0.98	1.04	0.98	1.49	1.4	1.41	0.66	0.86	0.72	0.85	1.01	1.65	0.88	1.22	2.16	1.12	0.89	0.81	0.91	0.81	0.71	0.75	1.21	0.53	0.61	0.63	0.72	0.86	1.42	0.77	1.02	1.89	0.98	0.66
566	0.98	1.04	0.98	1.49	1.4	1.41	0.66	0.86	0.72	0.85	1.01	1.65	0.88	1.22	2.16	1.12	0.89	0.81	0.91	0.81	0.71	0.75	1.21	0.53	0.61	0.63	0.72	0.86	1.42	0.77	1.02	1.89	0.98	0.66
567	1.16	1.24	1.21	1.53	1.45	1.47	0.79	0.98	0.76	0.95	1.17	1.79	0.98	1.27	2.16	1.14	1.01	0.99	1.11	1.04	0.75	0.8	1.27	0.66	0.73	0.67	0.82	1.02	1.56	0.87	1.07	1.89	1	0.78
568	1.28	1.35	1.37	1.55	1.47	1.43	0.91	1.1	0.72	1	1.25	1.83	0.99	1.21	2	1.1	1.18	1.17	1.31	1.27	0.79	0.85	1.33	0.79	0.85	0.71	0.92	1.18	1.7	0.97	1.12	1.89	1.02	0.9
569	1.5	1.59	1.64	1.6	1.54	1.56	1.1	1.29	0.77	1.15	1.45	2.06	1.11	1.29	2.1	1.19	1.42	1.24	1.38	1.39	0.8	0.85	1.22	0.85	0.9	0.66	0.92	1.22	1.64	0.96	1.03	1.62	0.9	0.94
570	3.86	4.32	4.1	1.8	3.35	2.19	3.25	3.07	2.11	2.67	4.18	4.69	2.49	3.89	4.58	3.48	4.34	2.72	2.93	2.84	0.81	2.06	1.11	2.43	2.11	0.95	1.63	2.75	3.35	1.37	2.22	2.47	2.02	2.69
571	6.2	7.05	6.54	1.75	4.96	2.81	5.38	4.79	3.45	4.18	6.9	7.31	3.87	6.47	7.06	5.77	7.21	4.3	4.61	4.4	0.85	3.32	1.17	4.07	3.38	1.33	2.44	4.4	5.26	1.88	3.55	3.58	3.28	4.52
572	8.54	9.78	8.98	1.7	6.57	3.43	7.51	6.51	4.79	5.69	9.62	9.93	5.25	9.05	9.54	8.06	10.08	6.19	6.86	6.33	0.95	4.77	1.23	5.86	4.77	2.26	3.37	6.65	7.52	2.77	4.91	4.77	4.66	6.84
573	10.91	12.52	11.44	1.9	8.38	4.06	9.66	8.3	6.14	7.21	12.35	12.57	6.63	11.65	12.02	10.35	13.01	7.75	8.54	7.87	0.74	5.83	1.28	7.48	5.98	2.64	4.17	8.29	9.42	3.28	6.22	5.88	5.92	8.62
574	12.89	14.85	13.55	2.05	9.93	4.13	11.47	9.7	7.08	8.18	14.65	14.86	7.64	13.65	13.69	12.08	15.38	9.31	10.22	9.41	0.53	6.89	1.33	9.1	7.19	3.02	4.97	9.93	11.32	3.79	7.53	6.99	7.18	10.4
575	14.98	17.08	15.66	2.26	11.44	4.59	13.46	11.59	7.67	9.3	16.74	17.01	8.55	15.32	15.01	13.55	17.75	10.59	11.8	11.03	0.84	8.03	1.5	10.28	8.09	3.44	5.39	11.24	12.56	4.35	8.28	7.77	8.1	12.41
576	17.38	19.86	18.72	3.83	13.66	5.91	15.59	13.31	9.07	10.59	19.08	19.49	10.19	17.66	16.9	15.29	20.93	12.1	13.66	12.9	1.19	9.26	1.93	11.56	9.16	3.98	5.92	12.77	14.01	5.05	9.22	8.86	9.18	14.57
577	18.69	21.17	20.43	5.29	15	7.05	16.78	14.48	10.01	11.67	20.04	20.95	11.17	19.36	17.95	16.03	22.48	12.7	14.28	13.6	1.54	9.71	2.36	11.98	9.76	4.18	6.3	13.2	14.46	5.34	9.6	9.2	9.4	15.21
578	20	22.48	22.14	6.75	16.34	8.19	17.97	15.65	10.95	12.75	21	22.41	12.15	21.06	19	16.77	24.03	13.8	15.37	15.07	2.93	10.99	3.41	12.98	10.62	5.06	7.18	13.98	15.67	6.16	11.15	10.2	10.1	16.61
579	21.31	23.79	23.85	8.21	17.68	9.33	19.16	16.82	11.89	13.83	21.96	23.87	13.13	22.76	20.05	17.51	25.58	14.9	16.46	16.54	4.32	12.27	4.46	13.98	11.48	5.94	8.06	14.76	16.88	6.98	12.7	11.2	10.8	18.01
580	22.44	24.9	25.33	9.62	18.97	10.4	20.22	17.87	12.79	14.8	22.75	25.2	14	24.41	21.1	18.23	27	15.98	17.55	17.98	5.46	13.35	5.49	14.96	12.27	6.82	8.94	15.54	18.08	7.79	14.23	12.2	11.5	19.35
581	23.54	25.99	26.8	11.01	20.25	11.45	21.22	18.73	13.67	15.68	23.53	26.41	14.82	25.96	22.1	18.93	28.4	16.99	18.61	19.37	6.58	14.35	6.48	15.79	12.85	7.7	9.66	16.29	19.2	8.58	15.66	13.17	12.18	20.53
582	24.15	26.57	27.72	12.05	21.11	12.11	21.82	19.02	14.39	16.19	23.91	27.18	15.38	27.16	22.77	19.43	29.32	17.49	19.08	20.13	7.62	15.19	7.1	16.37	13.11	8.38	10.17	16.64	19.96	9.11	16.84	13.84	12.67	21.29
583	24.6	27	28.44	13.08	21.93	12.66	22.34	19.21	15.06	16.65	24.22	27.84	15.89	28.31	23.33	19.84	29.95	17.99	19.55	20.89	8.66	16.03	7.72	16.95	13.37	9.06	10.68	16.99	20.72	9.64	18.02	14.51	13.16	22.05
584	24.95	27.3	29.05	14.08	22.7	13.04	22.79	19.33	15.64	17.01	24.41	28.31	16.29	29.32	23.63	20.12	30.51	17.81	19.35	20.66	8.62	15.98	7.66	16.82	13.25	9.02	10.58	16.83	20.58	9.54	17.97	14.51	13.14	21.93
585	23.16	25.11	27.47	14.93	21.73	12.92	21.28	17.86	14.93	16	22.07	26.38	15.43	27.81	21.55	18.2	28.39	16.22	17.67	19.1	8.58	14.72	7.6	15.17	11.97	8.64	9.77	15.18	18.67	9.02	16.64	13.39	11.88	20.1
586	20.69	22.25	24.9	14.7	19.87	12.12	19.06	16.01	13.5	14.38	19.22	23.55	13.94	25.07	18.8	15.77	25.39	14.53	15.86	17.43	8.51	13.41	7.37	13.46	10.63	8.17	8.86	13.41	16.56	8.4	15.17	12.01	10.48	18.19
587	18.22	19.39	22.33	14.47	18.01	11.32	16.84	14.16	12.07	12.76	16.37	20.72	12.45	22.33	16.05	13.34	22.39	12.53	13.48	15.39	8.38	11.91	7.14	11.6	9.17	7.15	7.83	11.04	14.1	7.4	13.67	10.55	8.96	15.79
588	15.72	16.52	19.74	13.99	15.95	10.51	14.6	12.24	10.63	11.13	13.51	17.87	10.96	19.57	13.3	10.91	19.33	10.84	11.67	13.72	8.31	10.6	6.91	9.89	7.83	6.68	6.92	9.27	11.99	6.78	12.2	9.17	7.56	13.88
589	13.61	14.06	17.5	13.56	14.15	10.26	12.7	10.71	9.6	10.05	11.08	15.37	9.84	17.41	11.36	9.04	16.83	9.15	9.86	12.05	8.24	9.29	6.68	8.18	6.49	6.21	6.01	7.5	9.88	6.16	10.73	7.79	6.16	11.97
590	11.39	11.7	15.26	13.07	12.39	9.62	10.62	8.69	8.92	8.82	8.86	13.01	8.82	15.58	9.77	7.43	14.33	7.76	8.15	10.32	7.9	8.1	6.34	6.93	5.52	5.7	5.49	6.07	8.44	5.49	9.84	6.74	5.1	9.88
591	8.99	8.92	12.2	11.5	10.17	8.3	8.49	6.97	7.52	7.53	6.52	10.53	7.18	13.24	7.88	5.69	11.15	6.25	6.29	8.45	7.55	6.87	5.91	5.65	4.45	5.16	4.96	4.54	6.99	4.79	8.9	5.65	4.02	7.72
592	7.68	7.61	10.49	10.04	8.83	7.16	7.3	5.8	6.58	6.45	5.56	9.07	6.2	11.54	6.83	4.95	9.6	5.65	5.67	7.75	7.2	6.42	5.48	5.23	3.85	4.96	4.58	4.11	6.54	4.5	8.52	5.31	3.8	7.08
593	6.37	6.3	8.78	8.58	7.49	6.02	6.11	4.63	5.64	5.37	4.6	7.61	5.22	9.84	5.78	4.21	8.05	4.55	4.58	6.28	5.81	5.14	4.43	4.23	2.99	4.08	3.7	3.33	5.33	3.68	6.97	4.31	3.1	5.68
594	5.06	4.99	7.07	7.12	6.15	4.88	4.92	3.46	4.7	4.29	3.64	6.15	4.24	8.14	4.73	3.47	6.5	3.45	3.49	4.81	4.42	3.86	3.38	3.23	2.13	3.2	2.82	2.55	4.12	2.86	5.42	3.31	2.4	4.28
595	3.93	3.88	5.59	5.71	4.86	3.81	3.86	2.41	3.8	3.32	2.85	4.82	3.37	6.49	3.68	2.75	5.08	2.37	2.4	3.37	3.28	2.78	2.35	2.25	1.34	2.32	1.94	1.77	2.92	2.05	3.89	2.31	1.7	2.94
596	3.17	3.15	4.43	4.37	3.83	3.26	3.14	1.86	3.31	2.95	2.47	3.85	2.91	5.52	3.39	2.54	4.12	1.36	1.34	1.98	2.16	1.78	1.36	1.42	0.76	1.44	1.22	1.02	1.8	1.26	2.46	1.34	1.02	1.76
597	2.72	2.73	3.59	3.34	3.17	3.04	2.69	1.76	2.94	2.85	2.33	3.18	2.61	4.85	3.43	2.51	3.52	0.68	0.67	0.99	1.08	0.89	0.68	0.71	0.38	0.72	0.61	0.51	0.9	0.63	1.23	0.67	0.51	0.88
598	2.04	2.06	2.6	2.26	2.28	2.36	1.98	1.38	2.22	2.24	1.82	2.28	1.98	3.62	2.76	2	2.64	0	0	0	0	0	0	0	0	0	0	0	0	0	0	0	0	0
599	2.16	2.11	2.5	2.49	2.6	2.42	2.11	1.87	2.27	2.5	2.01	2.24	2.05	3.08	2.94	2.06	2.71	0	0	0	0	0	0	0	0	0	0	0	0	0	0	0	0	0
600	3.07	2.93	3.55	3.94	4.08	3.21	2.88	2.88	3.08	3.26	2.9	2.93	2.99	3.5	4.2	2.85	3.69	1.21	1.11	1.72	2.46	2.11	0.93	1.13	0.89	1.12	0.78	0.99	1.23	1.15	0.98	1.17	0.8	1.4
601	6.25	6.51	7.41	6.57	7.87	4.68	5.58	5.05	5.51	4.94	6.42	6	5.45	7.1	7.79	5.86	7.72	2.77	2.58	3.75	4.97	4.47	2.37	2.55	2.09	2.64	2.06	2.38	2.71	2.66	2.53	3.05	2.09	3.23
602	9.43	10.09	11.27	9.2	11.66	6.15	8.28	7.22	7.94	6.62	9.94	9.07	7.91	10.7	11.38	8.87	11.75	4.36	4.07	5.79	7.5	6.84	3.84	4.03	3.48	4.17	3.43	3.78	4.3	4.23	4.18	4.98	3.39	5.09
603	12.61	13.67	15.13	11.83	15.45	7.62	10.98	9.39	10.37	8.3	13.46	12.14	10.37	14.3	14.97	11.88	15.78	5.6	5.2	7.52	9.98	8.96	4.8	5.22	4.56	5.31	4.29	4.78	5.64	5.44	5.26	6.19	4.2	6.51
604	15.79	17.25	18.99	14.46	19.24	9.09	13.68	11.56	12.8	9.98	16.98	15.21	12.83	17.9	18.56	14.89	19.81	6.36	5.95	8.66	11.17	10.11	5.5	5.8	4.89	6.06	4.71	5.47	6.26	6.25	6.13	7.22	4.92	7.39
605	18.28	20.17	22.08	15.8	21.96	10.29	15.58	12.61	14.5	11.07	19.93	17.25	14.49	21.11	21.79	17.56	22.73	6.94	6.58	9.5	12	10.71	5.85	6.3	5.1	6.75	5.09	6.1	6.73	6.96	6.77	7.86	5.47	8.03
606	18.86	20.8	22.92	16.63	22.56	10.64	16.08	12.82	15.19	11.45	20.56	17.72	15.2	21.75	22.43	18.11	23.37	6.94	6.58	9.5	12	10.71	5.85	6.3	5.1	6.75	5.09	6.1	6.73	6.96	6.77	7.86	5.47	8.03
607	18.86	20.8	22.92	16.63	22.56	10.64	16.08	12.82	15.19	11.45	20.56	17.72	15.2	21.75	22.43	18.11	23.37	6.94	6.58	9.5	12	10.71	5.85	6.3	5.1	6.75	5.09	6.1	6.73	6.96	6.77	7.86	5.47	8.03
608	18.86	20.8	22.92	16.63	22.56	10.64	16.08	12.82	15.19	11.45	20.56	17.72	15.2	21.75	22.43	18.11	23.37	6.94	6.58	9.5	12	10.71	5.85	6.3	5.1	6.75	5.09	6.1	6.73	6.96	6.77	7.86	5.47	8.03
609	18.86	20.8	22.92	16.63	22.56	10.64	16.08	12.82	15.19	11.45	20.56	17.72	15.2	21.75	22.43	18.11	23.37	6.94	6.58	9.5	12	10.71	5.85	6.3	5.1	6.75	5.09	6.1	6.73	6.96	6.77	7.86	5.47	8.03
610	18.86	20.8	22.92	16.63	22.56	10.64	16.08	12.82	15.19	11.45	20.56	17.72	15.2	21.75	22.43	18.11	23.37	6.94	6.58	9.5	12	10.71	5.85	6.3	5.1	6.75	5.09	6.1	6.73	6.96	6.77	7.86	5.47	8.03
611	18.52	20.44	22.61	16.58	22.31	10.14	15.8	12.51	14.8	10.94	20.16	17.48	14.84	21.17	21.72	17.62	22.93	6.94	6.58	9.5	12	10.71	5.85	6.3	5.1	6.75	5.09	6.1	6.73	6.96	6.77	7.86	5.47	8.03
612	18.18	20.08	22.3	16.53	22.06	9.64	15.52	12.2	14.41	10.43	19.76	17.24	14.48	20.59	21.01	17.13	22.49	6.94	6.58	9.5	12	10.71	5.85	6.3	5.1	6.75	5.09	6.1	6.73	6.96	6.77	7.86	5.47	8.03
613	18.18	20.08	22.3	16.53	22.06	9.64	15.52	12.2	14.41	10.43	19.76	17.24	14.48	20.59	21.01	17.13	22.49	6.94	6.58	9.5	12	10.71	5.85	6.3	5.1	6.75	5.09	6.1	6.73	6.96	6.77	7.86	5.47	8.03
614	17.45	19.41	21.49	15.25	20.89	8.99	14.71	11.45	13.69	9.58	19.1	16.39	13.89	20.02	20.29	16.74	21.59	6.94	6.58	9.5	12	10.71	5.85	6.3	5.1	6.75	5.09	6.1	6.73	6.96	6.77	7.86	5.47	8.03
615	15.93	17.97	19.53	12.75	18.56	7.61	13.26	10.18	12.21	8.23	17.74	14.81	12.43	18.49	18.49	15.62	19.78	5.73	5.47	7.78	9.54	8.6	4.92	5.17	4.21	5.63	4.31	5.11	5.5	5.81	5.79	6.69	4.67	6.63
616	12.82	14.44	15.75	10.15	14.81	6.23	10.59	8.13	9.83	6.57	14.26	11.75	10.08	15.01	15.03	12.79	15.8	4.17	4	5.75	7.03	6.24	3.48	3.75	3.01	4.11	3.03	3.72	4.02	4.3	4.24	4.81	3.38	4.8
617	9.71	10.91	11.97	7.55	11.06	4.85	7.92	6.08	7.45	4.91	10.78	8.69	7.73	11.53	11.57	9.96	11.82	2.58	2.51	3.71	4.5	3.87	2.01	2.27	1.62	2.58	1.66	2.32	2.43	2.73	2.59	2.88	2.08	2.94
618	6.6	7.38	8.19	4.95	7.31	3.47	5.25	4.03	5.07	3.25	7.3	5.63	5.38	8.05	8.11	7.13	7.84	1.34	1.38	1.98	2.02	1.75	1.05	1.08	0.54	1.44	0.8	1.32	1.09	1.52	1.51	1.67	1.27	1.52
619	3.42	3.8	4.33	2.32	3.52	2	2.55	1.86	2.64	1.57	3.78	2.56	2.92	4.45	4.52	4.12	3.81	0.58	0.63	0.84	0.83	0.6	0.35	0.5	0.21	0.69	0.38	0.63	0.47	0.71	0.64	0.64	0.55	0.64
620	0.93	0.88	1.24	0.98	0.8	0.8	0.65	0.81	0.94	0.48	0.83	0.52	1.26	1.24	1.29	1.45	0.89	0	0	0	0	0	0	0	0	0	0	0	0	0	0	0	0	0
621	0.35	0.25	0.4	0.15	0.2	0.45	0.15	0.6	0.25	0.1	0.2	0.05	0.55	0.6	0.65	0.9	0.25	0	0	0	0	0	0	0	0	0	0	0	0	0	0	0	0	0
622	0.53	0.45	0.63	0.19	0.25	0.51	0.28	0.72	0.29	0.2	0.36	0.19	0.65	0.65	0.65	0.92	0.37	0	0	0	0	0	0	0	0	0	0	0	0	0	0	0	0	0
623	0.71	0.65	0.86	0.23	0.3	0.57	0.41	0.84	0.33	0.3	0.52	0.33	0.75	0.7	0.65	0.94	0.49	0	0	0	0	0	0	0	0	0	0	0	0	0	0	0	0	0
624	0.89	0.85	1.09	0.27	0.35	0.63	0.54	0.96	0.37	0.4	0.68	0.47	0.85	0.75	0.65	0.96	0.61	0	0	0	0	0	0	0	0	0	0	0	0	0	0	0	0	0
625	2.32	2.65	2.79	0.36	1.43	1.2	1.82	1.86	1.14	1.16	2.34	1.84	1.72	1.94	2.11	2.34	2.69	0	0	0	0	0	0	0	0	0	0	0	0	0	0	0	0	0
626	3.75	4.45	4.49	0.45	2.51	1.77	3.1	2.76	1.91	1.92	4	3.21	2.59	3.13	3.57	3.72	4.77	0.34	0.36	0.31	0.05	0.25	0.5	0.28	0.31	0.39	0.51	0.4	0.24	0.36	0.58	0.71	0.49	0.44
627	5	6.05	5.96	0.5	3.54	2.27	4.25	3.54	2.64	2.58	5.49	4.45	3.35	4.26	5.03	5.07	6.72	0.34	0.36	0.31	0.05	0.25	0.5	0.28	0.31	0.39	0.51	0.4	0.24	0.36	0.58	0.71	0.49	0.44
628	5.34	6.41	6.27	0.55	3.79	2.77	4.53	3.85	3.03	3.09	5.89	4.69	3.71	4.84	5.74	5.56	7.16	0.34	0.36	0.31	0.05	0.25	0.5	0.28	0.31	0.39	0.51	0.4	0.24	0.36	0.58	0.71	0.49	0.44
629	5.61	6.72	6.5	0.57	4	3.18	4.78	4.04	3.37	3.58	6.25	4.92	3.96	5.3	6.32	5.87	7.55	0.34	0.36	0.31	0.05	0.25	0.5	0.28	0.31	0.39	0.51	0.4	0.24	0.36	0.58	0.71	0.49	0.44
630	5.54	6.67	6.42	0.54	3.96	3.09	4.75	3.92	3.32	3.56	6.21	4.91	3.85	5.18	6.19	5.69	7.5	0.34	0.36	0.31	0.05	0.25	0.5	0.28	0.31	0.39	0.51	0.4	0.24	0.36	0.58	0.71	0.49	0.44
631	5.47	6.62	6.34	0.51	3.92	3	4.72	3.8	3.27	3.54	6.17	4.9	3.74	5.06	6.06	5.51	7.45	0.34	0.36	0.31	0.05	0.25	0.5	0.28	0.31	0.39	0.51	0.4	0.24	0.36	0.58	0.71	0.49	0.44
632	5.4	6.57	6.26	0.48	3.88	2.91	4.69	3.68	3.22	3.52	6.13	4.89	3.63	4.94	5.93	5.33	7.4	0.34	0.36	0.31	0.05	0.25	0.5	0.28	0.31	0.39	0.51	0.4	0.24	0.36	0.58	0.71	0.49	0.44
633	5.33	6.52	6.18	0.45	3.84	2.82	4.66	3.56	3.17	3.5	6.09	4.88	3.52	4.82	5.8	5.15	7.35	0.34	0.36	0.31	0.05	0.25	0.5	0.28	0.31	0.39	0.51	0.4	0.24	0.36	0.58	0.71	0.49	0.44
634	5.33	6.52	6.18	0.45	3.84	2.82	4.66	3.56	3.17	3.5	6.09	4.88	3.52	4.82	5.8	5.15	7.35	0.34	0.36	0.31	0.05	0.25	0.5	0.28	0.31	0.39	0.51	0.4	0.24	0.36	0.58	0.71	0.49	0.44
635	5.33	6.52	6.18	0.45	3.84	2.82	4.66	3.56	3.17	3.5	6.09	4.88	3.52	4.82	5.8	5.15	7.35	0.34	0.36	0.31	0.05	0.25	0.5	0.28	0.31	0.39	0.51	0.4	0.24	0.36	0.58	0.71	0.49	0.44
636	5.33	6.52	6.18	0.45	3.84	2.82	4.66	3.56	3.17	3.5	6.09	4.88	3.52	4.82	5.8	5.15	7.35	0.34	0.36	0.31	0.05	0.25	0.5	0.28	0.31	0.39	0.51	0.4	0.24	0.36	0.58	0.71	0.49	0.44
637	5.15	6.32	5.95	0.41	3.79	2.76	4.53	3.44	3.13	3.4	5.93	4.74	3.42	4.77	5.8	5.13	7.23	0.34	0.36	0.31	0.05	0.25	0.5	0.28	0.31	0.39	0.51	0.4	0.24	0.36	0.58	0.71	0.49	0.44
638	4.97	6.12	5.72	0.37	3.74	2.7	4.4	3.32	3.09	3.3	5.77	4.6	3.32	4.72	5.8	5.11	7.11	0.34	0.36	0.31	0.05	0.25	0.5	0.28	0.31	0.39	0.51	0.4	0.24	0.36	0.58	0.71	0.49	0.44
639	4.79	5.92	5.49	0.33	3.69	2.64	4.27	3.2	3.05	3.2	5.61	4.46	3.22	4.67	5.8	5.09	6.99	0.34	0.36	0.31	0.05	0.25	0.5	0.28	0.31	0.39	0.51	0.4	0.24	0.36	0.58	0.71	0.49	0.44
640	3.36	4.12	3.79	0.24	2.61	2.07	2.99	2.3	2.28	2.44	3.95	3.09	2.35	3.48	4.34	3.71	4.91	0.34	0.36	0.31	0.05	0.25	0.5	0.28	0.31	0.39	0.51	0.4	0.24	0.36	0.58	0.71	0.49	0.44
641	1.93	2.32	2.09	0.15	1.53	1.5	1.71	1.4	1.51	1.68	2.29	1.72	1.48	2.29	2.88	2.33	2.83	0	0	0	0	0	0	0	0	0	0	0	0	0	0	0	0	0
642	0.75	0.77	0.7	0.13	0.54	1.09	0.59	0.74	0.83	1.04	0.84	0.49	0.83	1.28	1.55	1.16	0.93	0	0	0	0	0	0	0	0	0	0	0	0	0	0	0	0	0
643	0.48	0.46	0.47	0.11	0.33	0.68	0.34	0.55	0.49	0.55	0.48	0.26	0.58	0.82	0.97	0.85	0.54	0	0	0	0	0	0	0	0	0	0	0	0	0	0	0	0	0
644	0.21	0.15	0.24	0.09	0.12	0.27	0.09	0.36	0.15	0.06	0.12	0.03	0.33	0.36	0.39	0.54	0.15	0	0	0	0	0	0	0	0	0	0	0	0	0	0	0	0	0
645	0.46	0.42	0.54	0.16	0.25	0.43	0.19	0.53	0.29	0.16	0.32	0.05	0.66	0.58	0.65	0.85	0.26	0	0	0	0	0	0	0	0	0	0	0	0	0	0	0	0	0
646	0.46	0.42	0.54	0.16	0.25	0.43	0.19	0.53	0.29	0.16	0.32	0.05	0.66	0.58	0.65	0.85	0.26	0	0	0	0	0	0	0	0	0	0	0	0	0	0	0	0	0
647	0.46	0.42	0.54	0.16	0.25	0.43	0.19	0.53	0.29	0.16	0.32	0.05	0.66	0.58	0.65	0.85	0.26	0	0	0	0	0	0	0	0	0	0	0	0	0	0	0	0	0
648	0.46	0.42	0.54	0.16	0.25	0.43	0.19	0.53	0.29	0.16	0.32	0.05	0.66	0.58	0.65	0.85	0.26	0	0	0	0	0	0	0	0	0	0	0	0	0	0	0	0	0
649	1.37	1.66	1.7	0.16	1.03	0.43	1.05	1	0.63	0.31	1.41	1.04	1.06	1.14	1.39	1.71	1.78	0	0	0	0	0	0	0	0	0	0	0	0	0	0	0	0	0
650	2.28	2.9	2.86	0.16	1.81	0.43	1.91	1.47	0.97	0.46	2.5	2.03	1.46	1.7	2.13	2.57	3.3	0	0	0	0	0	0	0	0	0	0	0	0	0	0	0	0	0
651	3.19	4.14	4.02	0.16	2.59	0.43	2.77	1.94	1.31	0.61	3.59	3.02	1.86	2.26	2.87	3.43	4.82	0	0	0	0	0	0	0	0	0	0	0	0	0	0	0	0	0
652	4.1	5.38	5.18	0.16	3.37	0.43	3.63	2.41	1.65	0.76	4.68	4.01	2.26	2.82	3.61	4.29	6.34	0	0	0	0	0	0	0	0	0	0	0	0	0	0	0	0	0
653	5.01	6.62	6.34	0.16	4.15	0.43	4.49	2.88	1.99	0.91	5.77	5	2.66	3.38	4.35	5.15	7.86	0	0	0	0	0	0	0	0	0	0	0	0	0	0	0	0	0
654	6.87	9.06	8.33	0.55	5.87	0.71	5.84	3.86	3.08	1.33	8.28	6.51	3.75	4.83	5.69	6.67	10.19	0.3	0.39	0.33	0.13	0.13	0.28	0.11	0.18	0.15	0.07	0.38	0.03	0.28	0.13	0.13	0.15	0.19
655	9.13	11.8	10.93	1.86	8.4	1.03	7.36	5.03	4.54	1.79	10.97	8.08	5.06	6.69	7.77	9.15	12.94	0.6	0.78	0.66	0.26	0.26	0.56	0.22	0.36	0.3	0.14	0.76	0.06	0.56	0.26	0.26	0.3	0.38
656	11.39	14.54	13.53	3.17	10.93	1.35	8.88	6.2	6	2.25	13.66	9.65	6.37	8.55	9.85	11.63	15.69	1.01	1.28	1.14	0.39	0.42	0.88	0.35	0.57	0.48	0.22	1.16	0.11	0.88	0.41	0.39	0.47	0.73
657	13.38	16.96	15.88	4.45	13.33	1.58	10.19	6.88	7.07	2.54	16.05	10.9	7.17	10.11	11.62	13.69	17.82	2.06	2.21	2.21	1.65	1.98	1.2	0.86	1.15	1.05	0.4	2.15	0.33	1.41	1.67	1.65	1.96	1.48
658	14.42	17.89	16.95	5.7	14.89	1.9	10.7	7.47	7.64	2.72	17.04	11.12	7.7	11.37	12.87	15.18	18.57	3.11	3.14	3.28	2.91	3.54	1.52	1.37	1.73	1.62	0.58	3.14	0.55	1.94	2.93	2.91	3.45	2.23
659	15.46	18.82	18.02	6.95	16.45	2.22	11.21	8.06	8.21	2.9	18.03	11.34	8.23	12.63	14.12	16.67	19.32	3.4	3.49	3.63	3.02	3.66	1.75	1.47	1.84	1.78	0.65	3.45	0.59	2.23	3.04	3	3.6	2.51
660	15.91	19.24	18.67	7.93	17.27	2.38	11.39	8.26	8.58	2.91	18.38	11.41	8.4	12.95	14.73	17.46	19.82	3.58	3.73	3.82	3.13	3.75	1.93	1.55	1.91	1.9	0.71	3.73	0.61	2.49	3.12	3.09	3.73	2.63
661	16.59	19.91	19.66	9.01	18.16	3.06	12.1	8.64	9.3	3.52	18.89	12.31	9.03	14.18	15.4	17.97	20.7	3.58	3.73	3.82	3.13	3.75	1.93	1.55	1.91	1.9	0.71	3.73	0.61	2.49	3.12	3.09	3.73	2.63
662	17.27	20.58	20.65	10.09	19.05	3.74	12.81	9.02	10.02	4.13	19.4	13.21	9.66	15.41	16.07	18.48	21.58	3.58	3.73	3.82	3.13	3.75	1.93	1.55	1.91	1.9	0.71	3.73	0.61	2.49	3.12	3.09	3.73	2.63
663	18.33	21.66	21.94	11.2	20.15	5.04	13.93	9.76	11	5.11	20.19	14.56	10.77	17.16	17.66	19.97	22.9	3.58	3.73	3.82	3.13	3.75	1.93	1.55	1.91	1.9	0.71	3.73	0.61	2.49	3.12	3.09	3.73	2.63
664	18.48	21.5	22.07	12.31	20.47	6.34	14.19	10.03	11.64	5.94	19.89	14.92	11.48	18.35	18.51	20.6	22.7	3.58	3.73	3.82	3.13	3.75	1.93	1.55	1.91	1.9	0.71	3.73	0.61	2.49	3.12	3.09	3.73	2.63
665	18.63	21.34	22.2	13.42	20.79	7.64	14.45	10.3	12.28	6.77	19.59	15.28	12.19	19.54	19.36	21.23	22.5	3.58	3.73	3.82	3.13	3.75	1.93	1.55	1.91	1.9	0.71	3.73	0.61	2.49	3.12	3.09	3.73	2.63
666	18.35	20.8	21.62	13.59	20.35	8.53	14.12	10.38	12.37	7.08	19.09	14.77	12.64	19.71	19.76	21.67	21.59	3.76	3.97	4.01	3.24	3.84	2.11	1.63	1.98	2.02	0.77	4.01	0.63	2.75	3.2	3.18	3.86	2.75
667	18.25	20.46	21.26	13.81	19.96	9.49	13.92	10.58	12.5	7.49	18.76	14.4	13.2	19.93	20.17	22.14	20.81	3.94	4.21	4.2	3.35	3.93	2.29	1.71	2.05	2.14	0.83	4.29	0.65	3.01	3.28	3.27	3.99	2.87
668	18.79	20.55	21.49	15.16	20.98	10.45	14.09	11.16	13.01	8.01	19.02	14.21	13.97	21.26	21.7	23.93	20.43	4.12	4.45	4.39	3.46	4.02	2.47	1.79	2.12	2.26	0.89	4.57	0.67	3.27	3.36	3.36	4.12	2.99
669	18.56	19.65	21.1	16.15	21.15	11.2	13.84	11.28	12.87	8.34	18.02	13.51	14.27	21.8	22.77	25.19	19.3	4	4.3	4.25	3.44	3.98	2.37	1.76	2.01	2.23	0.88	4.47	0.66	3.25	3.31	3.32	4.1	2.92
670	17.93	18.45	20.1	16.22	20.51	11.91	13.42	11.21	12.36	8.63	16.84	12.75	14.35	21.93	23.1	25.49	17.75	4.26	4.56	4.41	3.45	4.15	2.9	2.14	2.26	2.46	1.25	4.65	1.1	3.71	3.79	4.2	5.07	3.29
671	16.41	16.57	18.21	15.09	18.37	12.47	12.45	10.52	11.37	8.69	14.87	11.66	14	20.77	22.17	24.26	15.62	4.23	4.47	4.23	3.35	4.2	3.2	2.42	2.41	2.54	1.54	4.52	1.5	3.87	4.16	4.99	5.89	3.38
672	14.91	14.75	16.27	13.92	16.23	12.96	11.6	10.15	10.63	8.82	13	10.87	13.83	19.7	21.28	23.14	14	3.56	3.95	3.46	2.12	2.85	3.5	2.32	2.19	2.23	1.73	3.8	1.73	3.82	3.42	4.65	5.39	3.07
673	14.36	14.4	15.64	12.71	14.93	13.25	11.53	9.84	10.36	9.07	12.41	11.11	13.9	18.94	20.96	22.59	13.7	2.51	3.02	2.39	0.86	1.29	3.18	1.81	1.61	1.66	1.55	2.81	1.51	3.29	2.16	3.39	3.9	2.32
674	13.54	13.79	14.84	11.48	13.46	13.01	11.08	9.28	9.86	8.96	11.64	10.9	13.5	17.7	19.75	21.07	13.03	2.22	2.67	2.04	0.75	1.17	2.95	1.71	1.5	1.5	1.48	2.5	1.47	3	2.05	3.3	3.75	2.04
675	13.16	13.47	14.26	10.73	12.84	12.87	10.91	9.13	9.47	8.94	11.35	10.85	13.25	17.32	19.05	20.12	12.61	2.22	2.64	2.07	0.68	1.17	2.84	1.69	1.48	1.47	1.5	2.38	1.46	2.96	2.06	3.35	3.75	1.98
676	12.9	13.3	13.75	9.98	12.33	12.54	10.38	9.03	8.96	8.53	11.22	10.18	12.98	16.39	18.82	19.9	12	2.4	2.85	2.29	0.72	1.26	2.91	1.75	1.53	1.56	1.58	2.54	1.47	3.18	2.15	3.49	3.88	2.04
677	12.42	12.85	13	9.19	11.73	11.95	9.75	8.76	8.34	8.01	10.88	9.31	12.58	15.27	18.29	19.52	11.24	2.58	3.06	2.51	0.76	1.35	2.98	1.81	1.58	1.65	1.66	2.7	1.48	3.4	2.24	3.63	4.01	2.1
678	11.56	11.99	11.95	8.37	10.92	10.74	8.71	8.13	7.46	7.12	10.26	7.99	11.7	13.63	16.84	18.16	10.04	2.58	3.06	2.51	0.76	1.35	2.98	1.81	1.58	1.65	1.66	2.7	1.48	3.4	2.24	3.63	4.01	2.1
679	10.5	10.91	10.66	7.26	9.82	9.44	7.59	7.39	6.48	6.14	9.47	6.64	10.59	11.88	15.25	16.67	8.72	2.58	3.06	2.51	0.76	1.35	2.98	1.81	1.58	1.65	1.66	2.7	1.48	3.4	2.24	3.63	4.01	2.1
680	9.44	9.83	9.37	6.15	8.72	8.14	6.47	6.65	5.5	5.16	8.68	5.29	9.48	10.13	13.66	15.18	7.4	2.58	3.06	2.51	0.76	1.35	2.98	1.81	1.58	1.65	1.66	2.7	1.48	3.4	2.24	3.63	4.01	2.1
681	8.81	9.13	8.79	5.98	8.38	7.25	5.94	6.1	5.07	4.7	8.09	4.81	8.63	9.4	12.52	13.88	6.79	2.4	2.82	2.32	0.65	1.26	2.8	1.73	1.51	1.53	1.6	2.42	1.46	3.14	2.16	3.54	3.88	1.98
682	8	8.23	7.99	5.76	7.99	6.29	5.28	5.43	4.6	4.14	7.33	4.19	7.67	8.62	11.37	12.55	6.05	2.22	2.58	2.13	0.54	1.17	2.62	1.65	1.44	1.41	1.54	2.14	1.44	2.88	2.08	3.45	3.75	1.86
683	6.55	6.9	6.6	4.41	6.19	5.33	4.25	4.38	3.75	3.47	5.98	3.39	6.5	6.73	9.1	9.9	4.91	2.04	2.34	1.94	0.43	1.08	2.44	1.57	1.37	1.29	1.48	1.86	1.42	2.62	2	3.36	3.62	1.74
684	4.92	5.36	5	3.03	4.3	4.3	3.15	3.28	2.8	2.72	4.47	2.58	5.11	4.74	6.69	7.12	3.71	1.86	2.1	1.75	0.32	0.99	2.26	1.49	1.3	1.17	1.42	1.58	1.4	2.36	1.92	3.27	3.49	1.62
685	3.29	3.82	3.4	1.65	2.41	3.27	2.05	2.18	1.85	1.97	2.96	1.77	3.72	2.75	4.28	4.34	2.51	1.3	1.45	1.26	0.18	0.69	1.45	1	0.87	0.79	0.98	1.02	0.93	1.62	1.31	2.26	2.37	1.06
686	2.69	3.08	2.87	1.72	2.24	2.45	1.54	1.8	1.42	1.46	2.27	1.33	2.8	2.09	3.13	3.11	2.1	0.92	1.04	0.96	0.15	0.48	0.83	0.59	0.51	0.53	0.61	0.75	0.48	1.14	0.79	1.34	1.38	0.62
687	2.24	2.55	2.53	1.58	1.96	1.68	1.07	1.4	1.08	1.02	1.74	0.88	2.1	1.5	2.12	2.01	1.7	0.54	0.63	0.66	0.12	0.27	0.21	0.18	0.15	0.27	0.24	0.48	0.03	0.66	0.27	0.42	0.39	0.18
688	1.9	2.16	2.27	1.54	1.73	1.19	0.69	1.1	0.86	0.68	1.45	0.62	1.53	1.04	1.33	1.04	1.44	0.54	0.63	0.66	0.12	0.27	0.21	0.18	0.15	0.27	0.24	0.48	0.03	0.66	0.27	0.42	0.39	0.18
689	1.83	2.03	2.18	1.52	1.67	1.23	0.69	1.05	0.87	0.7	1.34	0.81	1.43	1.06	1.43	1.04	1.55	0.54	0.63	0.66	0.12	0.27	0.21	0.18	0.15	0.27	0.24	0.48	0.03	0.66	0.27	0.42	0.39	0.18
690	1.62	1.78	1.96	1.22	1.36	1.09	0.6	0.86	0.79	0.61	1.11	0.79	1.22	0.92	1.26	0.91	1.52	0.36	0.42	0.44	0.08	0.18	0.14	0.12	0.1	0.18	0.16	0.32	0.02	0.44	0.18	0.28	0.26	0.12
691	1.2	1.28	1.48	0.89	0.98	0.74	0.42	0.58	0.58	0.41	0.73	0.56	0.86	0.62	0.82	0.62	1.25	0.18	0.21	0.22	0.04	0.09	0.07	0.06	0.05	0.09	0.08	0.16	0.01	0.22	0.09	0.14	0.13	0.06
692	1	1.06	1.24	0.6	0.69	0.65	0.34	0.47	0.48	0.32	0.56	0.53	0.63	0.51	0.68	0.49	1.13	0	0	0	0	0	0	0	0	0	0	0	0	0	0	0	0	0
693	0.8	0.84	1	0.31	0.4	0.56	0.26	0.36	0.38	0.23	0.39	0.5	0.4	0.4	0.54	0.36	1.01	0	0	0	0	0	0	0	0	0	0	0	0	0	0	0	0	0
694	0.8	0.84	1	0.31	0.4	0.56	0.26	0.36	0.38	0.23	0.39	0.5	0.4	0.4	0.54	0.36	1.01	0	0	0	0	0	0	0	0	0	0	0	0	0	0	0	0	0
695	0.8	0.84	1	0.31	0.4	0.56	0.26	0.36	0.38	0.23	0.39	0.5	0.4	0.4	0.54	0.36	1.01	0	0	0	0	0	0	0	0	0	0	0	0	0	0	0	0	0
696	0.8	0.84	1	0.31	0.4	0.56	0.26	0.36	0.38	0.23	0.39	0.5	0.4	0.4	0.54	0.36	1.01	0	0	0	0	0	0	0	0	0	0	0	0	0	0	0	0	0
697	1.05	1.13	1.28	0.45	0.53	0.83	0.38	0.56	0.55	0.32	0.71	0.53	0.77	0.61	0.76	0.68	1.18	0	0	0	0	0	0	0	0	0	0	0	0	0	0	0	0	0
698	1.3	1.42	1.56	0.59	0.66	1.1	0.5	0.76	0.72	0.41	1.03	0.56	1.14	0.82	0.98	1	1.35	0.07	0.05	0.08	0.03	0.04	0.09	0.03	0.12	0.05	0.02	0.04	0.01	0.11	0.12	0.13	0.18	0.05
699	1.37	1.47	1.64	0.62	0.7	1.19	0.53	0.88	0.77	0.43	1.07	0.57	1.25	0.94	1.11	1.18	1.4	0.14	0.1	0.16	0.06	0.08	0.18	0.06	0.24	0.1	0.04	0.08	0.02	0.22	0.24	0.26	0.36	0.1
700	1.89	1.88	2.31	1.91	1.7	1.51	1.12	1.56	1.19	0.81	1.41	1.2	1.7	1.18	1.37	1.44	1.96	0.21	0.15	0.24	0.09	0.12	0.27	0.09	0.36	0.15	0.06	0.12	0.03	0.33	0.36	0.39	0.54	0.15
701	2.27	2.17	2.8	2.95	2.48	1.77	1.67	2.14	1.57	1.18	1.72	1.79	2.11	1.38	1.63	1.68	2.31	0.73	0.56	0.91	1.38	1.12	0.59	0.68	1.04	0.57	0.44	0.46	0.66	0.78	0.6	0.65	0.8	0.71
702	2.68	2.46	3.32	4.24	3.46	2.05	2.24	2.79	1.95	1.56	2.03	2.4	2.52	1.6	1.89	1.92	2.71	1.25	0.97	1.58	2.67	2.12	0.91	1.27	1.72	0.99	0.82	0.8	1.29	1.23	0.84	0.91	1.06	1.27
703	3.83	3.57	4.79	6.36	5.2	2.93	3.5	3.77	3.28	2.7	3.21	3.52	3.79	2.77	3.11	2.88	4.06	2.62	2.32	3.31	4.82	3.93	2	2.62	2.8	2.45	2.07	2.13	2.62	2.64	2.17	2.4	2.17	2.86
704	4.98	4.68	6.26	8.48	6.94	3.81	4.76	4.75	4.61	3.84	4.39	4.64	5.06	3.94	4.33	3.84	5.41	3.99	3.67	5.04	6.97	5.74	3.09	3.97	3.88	3.91	3.32	3.46	3.95	4.05	3.5	3.89	3.28	4.45
705	7.15	7.14	9.01	10.63	9.51	4.86	6.95	6.27	6.37	5.24	6.78	6.94	6.83	5.81	6.57	5.8	8.35	4.91	4.66	6.19	7.85	6.59	3.94	4.76	4.41	4.99	4.21	4.48	4.66	5.12	4.72	5.25	4.31	5.52
706	9.15	9.58	11.54	11.55	11.22	5.78	8.66	7.31	7.88	6.36	9.06	8.66	8.53	7.68	8.81	7.83	11	5.83	5.65	7.34	8.73	7.44	4.79	5.55	4.94	6.07	5.1	5.5	5.37	6.19	5.94	6.61	5.34	6.59
707	11.15	12.02	14.07	12.47	12.93	6.7	10.37	8.35	9.39	7.48	11.34	10.38	10.23	9.55	11.05	9.86	13.65	6.75	6.64	8.49	9.61	8.29	5.64	6.34	5.47	7.15	5.99	6.52	6.08	7.26	7.16	7.97	6.37	7.66
708	13.15	14.46	16.6	13.39	14.64	7.62	12.08	9.39	10.9	8.6	13.62	12.1	11.93	11.42	13.29	11.89	16.3	7.67	7.63	9.64	10.49	9.14	6.49	7.13	6	8.23	6.88	7.54	6.79	8.33	8.38	9.33	7.4	8.73
709	14.25	15.66	17.97	14.31	15.57	8.54	12.93	9.96	12.08	9.57	14.81	12.82	13.22	12.73	14.78	13.05	17.44	8.01	7.99	9.95	10.54	9.39	6.99	7.41	6.31	8.62	7.39	7.94	7.03	8.69	8.96	10.04	7.89	9.17
710	15.68	17.47	19.66	14.4	16.68	9.12	14.14	10.79	12.9	10.31	16.46	14.07	14.2	13.96	16.37	14.53	19.45	8.35	8.35	10.26	10.59	9.64	7.49	7.69	6.62	9.01	7.9	8.34	7.27	9.05	9.54	10.75	8.38	9.61
711	16.61	18.71	20.85	14.65	17.66	9.13	15.02	11.33	13.24	10.46	17.56	15.08	14.61	14.54	17.11	15.4	21.02	8.35	8.35	10.26	10.59	9.64	7.49	7.69	6.62	9.01	7.9	8.34	7.27	9.05	9.54	10.75	8.38	9.61
712	17.63	20.02	22.07	14.81	18.76	9.38	16.07	11.98	13.8	11.03	18.74	16.31	15.01	15.48	18.35	16.43	22.86	8.35	8.35	10.26	10.59	9.64	7.49	7.69	6.62	9.01	7.9	8.34	7.27	9.05	9.54	10.75	8.38	9.61
713	18.76	21.33	23.56	16.19	20.58	9.36	17.39	12.87	14.34	11.45	19.82	17.91	15.39	15.96	19.01	17.06	24.78	8.28	8.3	10.18	10.56	9.6	7.4	7.66	6.5	8.96	7.88	8.3	7.26	8.94	9.42	10.62	8.2	9.56
714	21.36	23.98	26.84	19.37	24.63	10.55	19.83	14.56	15.86	12.69	22.25	20.74	16.88	19.34	21.68	19.23	28.14	8.55	8.49	10.22	10.74	10.18	7.31	7.86	6.6	8.97	7.93	8.7	7.39	8.85	10.02	10.87	8.4	9.65
715	23.8	25.98	29.55	22.29	28.17	12.34	22.13	16.78	17.34	14.64	23.88	23.33	18.44	23.21	25.26	22.45	30.65	9.91	9.67	11.89	12.42	12.32	8.32	8.94	7.42	9.83	8.75	9.76	8.72	9.69	12.83	12.7	9.65	11.1
716	26.24	27.98	32.26	25.21	31.71	14.13	24.43	19	18.82	16.59	25.51	25.92	20	27.08	28.84	25.67	33.16	11.01	10.78	12.97	12.51	13.17	9.37	9.8	7.92	10.52	9.55	10.73	9.73	10.57	15.82	14.93	11.64	12.24
717	28.68	29.98	34.97	28.13	35.25	15.92	26.73	21.22	20.3	18.54	27.14	28.51	21.56	30.95	32.42	28.89	35.67	12.11	11.89	14.05	12.6	14.02	10.42	10.66	8.42	11.21	10.35	11.7	10.74	11.45	18.81	17.16	13.63	13.38
718	30.27	31.04	36.62	30.19	37.98	16.94	28.27	23.04	20.74	19.62	27.78	30.4	22.16	33.73	34.77	31.26	37.15	12.81	12.42	14.66	13.1	15.02	10.94	11.32	9.08	11.23	10.64	11.98	11.67	11.71	20.82	18.3	14.85	14
719	31.86	32.1	38.27	32.25	40.71	17.96	29.81	24.86	21.18	20.7	28.42	32.29	22.76	36.51	37.12	33.63	38.63	13.15	12.62	14.76	12.6	15.34	11.28	11.59	9.46	10.89	10.73	11.99	12.08	11.66	22.83	19.33	16.01	14.32
720	31.85	31.46	37.88	33.37	41.69	18.99	29.91	25.61	20.94	21.06	27.7	32.54	22.73	37.79	37.68	34.08	38.16	13.41	12.62	14.88	13.31	16.31	11.25	11.95	9.93	10.65	10.7	11.99	12.51	11.37	23.8	19.18	16.08	14.53
721	32.2	31.06	38	35.7	43.56	20.21	30.46	26.71	21.01	21.61	27.14	33.3	22.79	39.02	38.2	34.47	38.27	13.6	12.59	14.95	14	17.2	11.18	12.15	10.19	10.41	10.52	11.97	12.86	11.07	24.68	19	16.13	14.59
722	32	30.34	37.81	37.58	44.24	20.71	30.45	27.23	20.91	21.83	26.25	33.35	22.72	38.96	37.25	33.58	37.74	12.93	11.89	14.08	13.26	16.48	10.6	11.48	9.86	9.5	9.72	11.27	12.18	10.37	23.67	17.86	15.42	13.69
723	31.35	29.26	37.03	38.19	43.95	20.98	29.88	27.2	20.44	21.69	25.06	32.78	22.31	38.79	36.16	32.61	36.69	12.16	10.98	13.09	12.68	15.95	9.9	10.9	9.73	8.48	9.01	10.31	11.58	9.43	22.69	16.66	14.6	12.88
724	31.6	29.42	37.41	38.8	44.44	21.25	30.17	27.64	20.3	21.7	24.96	33.21	22.31	39.18	35.82	32.51	37.15	11.91	10.68	12.89	12.91	15.94	9.5	10.67	9.61	8.14	8.53	9.95	11.37	9.19	22.25	16.08	14.3	12.55
725	31.19	28.6	37.06	40.2	44.63	21.67	29.96	27.66	20.38	21.82	24.17	32.98	22.35	39.5	35.14	31.87	36.4	11.57	10.32	12.58	12.86	15.69	9	10.39	9.3	7.75	8.02	9.55	11.13	8.83	21.67	15.37	13.81	12.11
726	30.57	27.67	36.2	40.1	43.86	21.97	29.35	27.53	20.21	21.91	23.41	32.08	22.32	39.23	34.65	31.34	35.16	11.75	10.56	12.77	12.97	15.78	9.18	10.47	9.37	7.87	8.08	9.83	11.15	9.09	21.75	15.46	13.94	12.23
727	29.3	26.07	34.7	39.8	42.63	21.45	28.18	26.68	19.48	21.25	21.91	30.82	21.55	38.08	33.19	29.99	33.15	11.75	10.56	12.77	12.97	15.78	9.18	10.47	9.37	7.87	8.08	9.83	11.15	9.09	21.75	15.46	13.94	12.23
728	28.6	25.14	33.92	39.36	41.57	21.88	27.45	25.97	19.49	21.35	21.02	30.09	21.43	38.62	32.98	29.55	31.94	11.75	10.56	12.77	12.97	15.78	9.18	10.47	9.37	7.87	8.08	9.83	11.15	9.09	21.75	15.46	13.94	12.23
729	26.72	23.22	31.71	37.23	38.39	21.32	25.71	24.57	18.68	20.7	19.09	28.16	20.49	36.37	30.85	27.72	29.57	11.41	10.32	12.65	12.76	15.16	9.18	10.24	9.15	7.81	8.01	9.39	11.01	9.07	21.03	15.08	13.56	12.09
730	24.55	21.59	29.48	34.1	34.76	19.93	23.55	22.08	17.54	18.98	17.66	25.85	19.14	33.51	27.68	24.76	27.54	10.09	9.21	11.05	11.05	13	8.12	9.15	8.24	6.94	7.17	8.32	9.69	8.16	18.12	13.12	12.15	10.75
731	22.41	19.98	27.26	30.99	31.14	18.57	21.45	19.79	16.42	17.35	16.24	23.66	17.85	30.75	24.55	21.82	25.53	8.58	7.81	9.45	9.67	11.17	6.79	7.72	7.09	5.87	5.99	7.04	8.07	6.87	14.91	10.63	9.92	9.21
732	20.24	18.35	25.03	27.86	27.51	17.18	19.29	17.3	15.28	15.63	14.81	21.35	16.5	27.89	21.38	18.86	23.5	6.96	6.29	7.7	8.29	9.32	5.42	6.27	5.91	4.76	4.81	5.73	6.43	5.54	11.68	8.14	7.67	7.51
733	17.46	16.11	21.89	23.68	23.03	15.2	16.45	14.55	13.47	13.33	12.9	18.16	14.64	23.93	17.67	15.58	20.64	4.96	4.46	5.44	5.67	6.55	3.9	4.29	4.29	3.33	3.29	4.16	4.18	3.98	8.46	5.64	5.52	5.35
734	14.57	13.75	18.59	19.5	18.53	13.18	13.59	11.77	11.62	11.02	10.97	14.95	12.74	19.94	13.96	12.28	17.62	3.32	2.96	3.69	4.05	4.46	2.56	2.7	2.95	2.26	1.97	2.86	2.45	2.73	5.24	3.25	3.43	3.49
735	12.37	11.86	16.16	16.26	15	11.15	11.31	9.59	10.11	9.28	9.31	12.39	11.07	16.89	11.29	10.03	15.04	2.21	2.02	2.5	2.49	2.68	1.83	1.58	2.07	1.47	1.13	1.88	1.32	2.06	3.17	2.17	2.51	2.26
736	11.17	10.96	14.91	14.41	12.76	10.41	10.22	8.37	9.56	8.62	8.42	11.29	10.54	15.68	10.25	9.29	13.7	1.17	1.11	1.36	0.95	0.98	1.14	0.62	1.4	0.68	0.44	0.92	0.27	1.4	1.19	1.12	1.61	1.18
737	10.52	10.38	13.97	13.01	11.71	10.39	9.69	7.73	9.18	8.29	7.86	10.9	10.14	15.76	10.68	9.83	13	0.99	0.87	1.16	0.84	0.89	0.96	0.53	1.32	0.56	0.37	0.64	0.25	1.14	1.1	1.03	1.47	1.06
738	10.8	10.54	14.21	14.16	12.6	10.86	10.34	8.4	9.56	8.77	7.91	11.85	10.47	16.16	11.43	10.55	13.36	0.84	0.79	1	0.54	0.57	0.81	0.32	0.92	0.5	0.19	0.58	0.14	1.01	0.86	0.87	1.26	0.8
739	11.06	10.69	14.43	15.06	13.29	11.32	10.97	9	9.94	9.24	7.96	12.79	10.8	16.54	12.18	11.26	13.67	0.75	0.73	0.89	0.26	0.33	0.71	0.27	0.73	0.45	0.16	0.54	0.11	0.89	0.72	0.74	1.07	0.69
740	11.34	10.87	14.86	16.19	14.08	11.32	11.34	9.38	10.19	9.44	7.96	13.43	10.84	16.47	12.12	11.04	14.04	0.75	0.73	0.89	0.26	0.33	0.71	0.27	0.73	0.45	0.16	0.54	0.11	0.89	0.72	0.74	1.07	0.69
741	11.78	11.14	15.44	17.62	15.19	11.46	11.92	10.15	10.51	9.83	8.03	14.17	11.03	16.64	12.21	11.02	14.67	0.66	0.55	0.81	0.43	0.48	0.63	0.24	0.85	0.38	0.13	0.3	0.12	0.75	0.78	0.78	1.13	0.68
742	11.93	11.22	15.6	17.92	15.51	11.61	12.13	10.55	10.57	10.01	8.09	14.28	11.16	16.88	12.37	11.23	14.93	0.75	0.61	0.92	0.71	0.72	0.73	0.29	1.04	0.43	0.16	0.34	0.15	0.87	0.92	0.91	1.32	0.79
743	11.34	10.61	14.72	17.12	14.86	11.03	11.47	10.36	9.9	9.43	7.62	13.41	10.65	15.79	11.83	10.91	14.16	0.82	0.66	1	0.74	0.76	0.82	0.32	1.16	0.48	0.18	0.38	0.16	0.98	1.04	1.04	1.5	0.84
744	10.64	9.89	13.68	16.32	14.19	10.41	10.79	10.14	9.19	8.85	7.12	12.53	10.11	14.68	11.29	10.58	13.23	0.91	0.72	1.11	1.02	1	0.92	0.37	1.35	0.53	0.21	0.42	0.19	1.1	1.18	1.17	1.69	0.95
745	9.94	9.17	12.64	15.52	13.52	9.79	10.11	9.92	8.48	8.27	6.62	11.65	9.57	13.57	10.75	10.25	12.3	0.89	0.66	1.07	1.3	1.22	0.98	0.4	1.51	0.54	0.24	0.43	0.2	1.18	1.3	1.3	1.86	0.9
746	9.19	8.42	11.56	14.45	12.64	9.13	9.35	9.43	7.75	7.59	6.11	10.63	8.96	12.34	10.17	9.89	11.29	0.78	0.54	0.92	1.3	1.2	0.94	0.38	1.48	0.5	0.24	0.4	0.18	1.14	1.28	1.3	1.84	0.74
747	8.4	7.64	10.41	13.37	11.73	8.41	8.62	9.02	6.99	6.98	5.57	9.72	8.3	11.09	9.5	9.37	10.25	0.78	0.54	0.92	1.3	1.2	0.94	0.38	1.48	0.5	0.24	0.4	0.18	1.14	1.28	1.3	1.84	0.74
748	8.22	7.47	10.17	13.34	11.67	8.28	8.57	8.87	6.9	6.95	5.51	9.69	8.15	10.94	9.37	9.17	10.04	0.71	0.49	0.84	1.27	1.16	0.85	0.35	1.36	0.45	0.22	0.36	0.17	1.03	1.16	1.17	1.66	0.69
749	8.15	7.42	10.09	13.31	11.63	8.19	8.54	8.75	6.85	6.93	5.47	9.68	8.04	10.82	9.24	8.99	9.99	0.64	0.44	0.76	1.24	1.12	0.76	0.32	1.24	0.4	0.2	0.32	0.16	0.92	1.04	1.04	1.48	0.64
750	8.08	7.37	10.01	13.28	11.59	8.1	8.51	8.63	6.8	6.91	5.43	9.67	7.93	10.7	9.11	8.81	9.94	0.57	0.39	0.68	1.21	1.08	0.67	0.29	1.12	0.35	0.18	0.28	0.15	0.81	0.92	0.91	1.3	0.59
751	6.93	6.23	8.61	11.88	10.25	6.7	7.34	7.71	5.77	5.9	4.6	8.29	6.7	8.81	7.39	7.13	8.52	0.5	0.34	0.6	1.18	1.04	0.58	0.26	1	0.3	0.16	0.24	0.14	0.7	0.8	0.78	1.12	0.54
752	5.78	5.09	7.21	10.48	8.91	5.3	6.17	6.79	4.74	4.89	3.77	6.91	5.47	6.92	5.67	5.45	7.1	0.43	0.29	0.52	1.15	1	0.49	0.23	0.88	0.25	0.14	0.2	0.13	0.59	0.68	0.65	0.94	0.49
753	4.15	3.57	5.22	7.8	6.6	3.64	4.38	5.11	3.32	3.43	2.63	4.81	3.85	4.82	3.77	3.67	5.14	0.43	0.29	0.52	1.15	1	0.49	0.23	0.88	0.25	0.14	0.2	0.13	0.59	0.68	0.65	0.94	0.49
754	2.54	2.06	3.25	5.37	4.49	1.99	2.61	3.5	1.9	1.98	1.49	2.72	2.23	2.74	1.87	1.9	3.23	0.43	0.29	0.52	1.15	1	0.49	0.23	0.88	0.25	0.14	0.2	0.13	0.59	0.68	0.65	0.94	0.49
755	1.24	0.89	1.48	2.75	2.4	0.99	1.24	2.27	0.75	0.92	0.63	1.06	1.17	1.26	1.02	1.28	1.6	0.43	0.29	0.52	1.15	1	0.49	0.23	0.88	0.25	0.14	0.2	0.13	0.59	0.68	0.65	0.94	0.49
756	0.49	0.31	0.57	1.17	1.08	0.54	0.39	1.09	0.26	0.29	0.22	0.21	0.6	0.78	0.68	0.96	0.64	0.34	0.23	0.41	0.87	0.76	0.39	0.18	0.69	0.2	0.11	0.16	0.1	0.47	0.54	0.52	0.75	0.38
757	0.34	0.23	0.41	0.87	0.76	0.39	0.18	0.69	0.2	0.11	0.16	0.1	0.47	0.54	0.52	0.75	0.38	0.25	0.17	0.3	0.59	0.52	0.29	0.13	0.5	0.15	0.08	0.12	0.07	0.35	0.4	0.39	0.56	0.27
758	0.25	0.17	0.3	0.59	0.52	0.29	0.13	0.5	0.15	0.08	0.12	0.07	0.35	0.4	0.39	0.56	0.27	0.18	0.12	0.22	0.56	0.48	0.2	0.1	0.38	0.1	0.06	0.08	0.06	0.24	0.28	0.26	0.38	0.22
759	0.16	0.11	0.19	0.31	0.28	0.19	0.08	0.31	0.1	0.05	0.08	0.04	0.23	0.26	0.26	0.37	0.16	0.09	0.06	0.11	0.28	0.24	0.1	0.05	0.19	0.05	0.03	0.04	0.03	0.12	0.14	0.13	0.19	0.11
760	0.07	0.05	0.08	0.03	0.04	0.09	0.03	0.12	0.05	0.02	0.04	0.01	0.11	0.12	0.13	0.18	0.05	0	0	0	0	0	0	0	0	0	0	0	0	0	0	0	0	0
761	0.25	0.27	0.3	0.07	0.13	0.16	0.1	0.17	0.14	0.1	0.2	0.02	0.33	0.22	0.26	0.31	0.11	0.25	0.27	0.3	0.07	0.13	0.16	0.1	0.17	0.14	0.1	0.2	0.02	0.33	0.22	0.26	0.31	0.11
762	0.5	0.54	0.6	0.14	0.26	0.32	0.2	0.34	0.28	0.2	0.4	0.04	0.66	0.44	0.52	0.62	0.22	0.5	0.54	0.6	0.14	0.26	0.32	0.2	0.34	0.28	0.2	0.4	0.04	0.66	0.44	0.52	0.62	0.22
763	0.75	0.81	0.9	0.21	0.39	0.48	0.3	0.51	0.42	0.3	0.6	0.06	0.99	0.66	0.78	0.93	0.33	0.75	0.81	0.9	0.21	0.39	0.48	0.3	0.51	0.42	0.3	0.6	0.06	0.99	0.66	0.78	0.93	0.33
764	1	1.08	1.2	0.28	0.52	0.64	0.4	0.68	0.56	0.4	0.8	0.08	1.32	0.88	1.04	1.24	0.44	1	1.08	1.2	0.28	0.52	0.64	0.4	0.68	0.56	0.4	0.8	0.08	1.32	0.88	1.04	1.24	0.44
765	1.36	1.46	1.65	0.35	0.67	0.85	0.52	0.88	0.74	0.51	1.03	0.12	1.69	1.12	1.3	1.57	0.71	1.25	1.35	1.5	0.35	0.65	0.8	0.5	0.85	0.7	0.5	1	0.1	1.65	1.1	1.3	1.55	0.55
766	1.72	1.84	2.1	0.42	0.82	1.06	0.64	1.08	0.92	0.62	1.26	0.16	2.06	1.36	1.56	1.9	0.98	1.25	1.35	1.5	0.35	0.65	0.8	0.5	0.85	0.7	0.5	1	0.1	1.65	1.1	1.3	1.55	0.55
767	2.01	2.17	2.47	0.46	0.93	1.18	0.72	1.16	1.05	0.7	1.45	0.19	2.32	1.48	1.7	2.04	1.2	1.25	1.35	1.5	0.35	0.65	0.8	0.5	0.85	0.7	0.5	1	0.1	1.65	1.1	1.3	1.55	0.55
768	2.15	2.31	2.64	0.48	0.97	1.25	0.8	1.38	1.1	0.79	1.49	0.32	2.41	1.6	1.74	2.07	1.38	1.25	1.35	1.5	0.35	0.65	0.8	0.5	0.85	0.7	0.5	1	0.1	1.65	1.1	1.3	1.55	0.55
769	2.33	2.48	2.88	0.51	1.03	1.38	0.85	1.53	1.19	0.82	1.55	0.35	2.56	1.75	1.87	2.27	1.59	1.32	1.4	1.58	0.38	0.69	0.89	0.53	0.97	0.75	0.52	1.04	0.11	1.76	1.22	1.43	1.73	0.6
770	2.51	2.65	3.12	0.54	1.09	1.51	0.9	1.68	1.28	0.85	1.61	0.38	2.71	1.9	2	2.47	1.8	1.39	1.45	1.66	0.41	0.73	0.98	0.56	1.09	0.8	0.54	1.08	0.12	1.87	1.34	1.56	1.91	0.65
771	2.69	2.82	3.36	0.57	1.15	1.64	0.95	1.83	1.37	0.88	1.67	0.41	2.86	2.05	2.13	2.67	2.01	1.46	1.5	1.74	0.44	0.77	1.07	0.59	1.21	0.85	0.56	1.12	0.13	1.98	1.46	1.69	2.09	0.7
772	2.76	2.87	3.44	0.6	1.19	1.73	0.98	1.95	1.42	0.9	1.71	0.42	2.97	2.17	2.26	2.85	2.06	1.53	1.55	1.82	0.47	0.81	1.16	0.62	1.33	0.9	0.58	1.16	0.14	2.09	1.58	1.82	2.27	0.75
773	2.83	2.92	3.52	0.63	1.23	1.82	1.01	2.07	1.47	0.92	1.75	0.43	3.08	2.29	2.39	3.03	2.11	1.6	1.6	1.9	0.5	0.85	1.25	0.65	1.45	0.95	0.6	1.2	0.15	2.2	1.7	1.95	2.45	0.8
774	2.83	2.92	3.52	0.63	1.23	1.82	1.01	2.07	1.47	0.92	1.75	0.43	3.08	2.29	2.39	3.03	2.11	1.6	1.6	1.9	0.5	0.85	1.25	0.65	1.45	0.95	0.6	1.2	0.15	2.2	1.7	1.95	2.45	0.8
775	2.83	2.92	3.52	0.63	1.23	1.82	1.01	2.07	1.47	0.92	1.75	0.43	3.08	2.29	2.39	3.03	2.11	1.6	1.6	1.9	0.5	0.85	1.25	0.65	1.45	0.95	0.6	1.2	0.15	2.2	1.7	1.95	2.45	0.8
776	2.58	2.65	3.22	0.56	1.1	1.66	0.91	1.9	1.33	0.82	1.55	0.41	2.75	2.07	2.13	2.72	2	1.35	1.33	1.6	0.43	0.72	1.09	0.55	1.28	0.81	0.5	1	0.13	1.87	1.48	1.69	2.14	0.69
777	2.33	2.38	2.92	0.49	0.97	1.5	0.81	1.73	1.19	0.72	1.35	0.39	2.42	1.85	1.87	2.41	1.89	1.1	1.06	1.3	0.36	0.59	0.93	0.45	1.11	0.67	0.4	0.8	0.11	1.54	1.26	1.43	1.83	0.58
778	2.08	2.11	2.62	0.42	0.84	1.34	0.71	1.56	1.05	0.62	1.15	0.37	2.09	1.63	1.61	2.1	1.78	0.85	0.79	1	0.29	0.46	0.77	0.35	0.94	0.53	0.3	0.6	0.09	1.21	1.04	1.17	1.52	0.47
779	1.83	1.84	2.32	0.35	0.71	1.18	0.61	1.39	0.91	0.52	0.95	0.35	1.76	1.41	1.35	1.79	1.67	0.6	0.52	0.7	0.22	0.33	0.61	0.25	0.77	0.39	0.2	0.4	0.07	0.88	0.82	0.91	1.21	0.36
780	1.47	1.46	1.87	0.28	0.56	0.97	0.49	1.19	0.73	0.41	0.72	0.31	1.39	1.17	1.09	1.46	1.4	0.35	0.25	0.4	0.15	0.2	0.45	0.15	0.6	0.25	0.1	0.2	0.05	0.55	0.6	0.65	0.9	0.25
781	1.66	1.69	2.03	0.39	0.67	1.14	0.76	1.5	0.74	0.63	1.05	0.51	1.42	1.21	0.99	1.33	1.6	0.6	0.51	0.65	0.28	0.37	0.68	0.39	0.89	0.38	0.32	0.51	0.15	0.82	0.78	0.77	1.05	0.53
782	2.26	2.33	2.58	0.58	1.07	1.91	1.36	2.24	1.19	1.39	1.82	0.97	1.92	1.95	1.73	1.88	2.29	0.85	0.77	0.9	0.41	0.54	0.91	0.63	1.18	0.51	0.54	0.82	0.25	1.09	0.96	0.89	1.2	0.81
783	3.04	3.21	3.32	0.77	1.5	2.85	2.08	2.89	1.59	2	2.62	1.54	2.72	2.63	2.78	3.04	3.02	1.1	1.03	1.15	0.54	0.71	1.14	0.87	1.47	0.64	0.76	1.13	0.35	1.36	1.14	1.01	1.35	1.09
784	4.46	4.73	4.98	2.04	2.8	4.4	3.54	3.99	2.67	3.28	3.91	3.1	4.08	4.51	4.41	4.53	4.6	1.28	1.24	1.32	0.64	0.84	1.28	1.08	1.64	0.72	0.96	1.4	0.44	1.52	1.2	1	1.32	1.32
785	5.7	6.05	6.41	3.26	4.05	5.89	4.87	4.97	3.71	4.46	5.04	4.53	5.34	6.34	6.03	6	6.06	1.46	1.45	1.49	0.74	0.97	1.42	1.29	1.81	0.8	1.16	1.67	0.53	1.68	1.26	0.99	1.29	1.55
786	6.82	7.22	7.71	4.47	5.26	7.29	6.18	5.84	4.72	5.63	6.07	5.95	6.57	8.12	7.61	7.45	7.45	1.39	1.4	1.41	0.71	0.93	1.33	1.26	1.69	0.75	1.14	1.63	0.52	1.57	1.14	0.86	1.11	1.5
787	7.44	7.9	8.26	4.63	5.64	8.14	6.83	6.48	5.1	6.22	6.65	6.5	7.33	8.83	8.65	8.59	8.17	1.32	1.35	1.33	0.68	0.89	1.24	1.23	1.57	0.7	1.12	1.59	0.51	1.46	1.02	0.73	0.93	1.45
788	7.44	7.9	8.26	4.63	5.64	8.14	6.83	6.48	5.1	6.22	6.65	6.5	7.33	8.83	8.65	8.59	8.17	1.25	1.3	1.25	0.65	0.85	1.15	1.2	1.45	0.65	1.1	1.55	0.5	1.35	0.9	0.6	0.75	1.4
789	7.62	8.07	8.5	4.66	5.7	8.27	6.88	6.63	5.19	6.25	6.71	6.53	7.48	8.98	8.78	8.79	8.38	1.32	1.35	1.33	0.68	0.89	1.24	1.23	1.57	0.7	1.12	1.59	0.51	1.46	1.02	0.73	0.93	1.45
790	7.83	8.26	8.75	4.71	5.77	8.43	7	6.98	5.29	6.36	6.78	6.67	7.69	9.22	8.95	9	8.61	1.39	1.4	1.41	0.71	0.93	1.33	1.26	1.69	0.75	1.14	1.63	0.52	1.57	1.14	0.86	1.11	1.5
791	8.42	8.86	9.3	4.79	6.05	9.21	7.52	7.68	5.65	6.85	7.13	7.26	8.38	9.99	10.05	10.2	9.28	1.46	1.45	1.49	0.74	0.97	1.42	1.29	1.81	0.8	1.16	1.67	0.53	1.68	1.26	0.99	1.29	1.55
792	9.01	9.46	9.85	4.87	6.33	9.99	8.04	8.38	6.01	7.34	7.48	7.85	9.07	10.76	11.15	11.4	9.95	1.53	1.5	1.57	0.77	1.01	1.51	1.32	1.93	0.85	1.18	1.71	0.54	1.79	1.38	1.12	1.47	1.6
793	9.71	10.21	10.53	4.97	6.65	10.87	8.59	9.18	6.4	7.83	7.92	8.45	9.78	11.57	12.29	12.62	10.69	1.6	1.55	1.65	0.8	1.05	1.6	1.35	2.05	0.9	1.2	1.75	0.55	1.9	1.5	1.25	1.65	1.65
794	10.27	10.83	11.05	5.04	6.94	11.68	9.06	9.76	6.73	8.23	8.32	8.92	10.4	12.26	13.38	13.81	11.25	1.67	1.6	1.73	0.83	1.09	1.69	1.38	2.17	0.95	1.22	1.79	0.56	2.01	1.62	1.38	1.83	1.7
795	11.48	12.17	12.3	5.33	7.56	12.91	10.02	10.87	7.33	9.08	9.39	9.74	11.64	13.3	14.83	15.38	12.39	1.98	1.91	2.06	0.98	1.3	2	1.65	2.58	1.12	1.46	2.13	0.67	2.39	1.93	1.63	2.17	2.03
796	12.14	12.9	12.94	5.44	7.92	13.76	10.59	11.47	7.74	9.6	9.9	10.32	12.48	14.06	16.12	16.75	13.06	2.42	2.38	2.44	1.04	1.55	2.71	2.09	3.05	1.42	1.85	2.44	1.13	2.99	2.58	2.68	3.34	2.52
797	12.46	13.27	13.27	5.5	8.03	14.1	10.87	11.76	7.76	9.61	10.01	10.65	12.96	14.24	16.69	17.63	13.29	2.68	2.61	2.63	0.98	1.71	3.24	2.45	3.45	1.6	2.18	2.46	1.57	3.33	3.14	3.64	4.38	2.89
798	13.07	13.84	14.16	6.58	8.92	14.86	11.55	12.21	8.5	10.18	10.43	11.52	13.61	15.56	17.58	18.36	14.22	2.94	2.84	2.82	0.92	1.87	3.77	2.81	3.85	1.78	2.51	2.48	2.01	3.67	3.7	4.6	5.42	3.26
799	13.34	13.98	14.18	6.78	9.54	14.95	11.75	12.5	8.58	10.21	10.78	11.64	13.66	16.38	18.18	18.98	14.41	3.14	3.05	2.95	0.85	1.95	4.25	3.01	4.04	1.96	2.69	2.48	2.37	4	4.17	5.53	6.44	3.47
800	13.75	14.27	14.39	7.02	10.19	15.04	12.02	12.83	8.69	10.3	11.25	11.78	13.79	17.22	18.69	19.55	14.6	3.34	3.26	3.08	0.78	2.03	4.73	3.21	4.23	2.14	2.87	2.48	2.73	4.33	4.64	6.46	7.46	3.68
801	14.46	14.91	14.96	7.31	10.94	15.28	12.44	13.4	8.87	10.51	11.99	12.07	14.06	18.17	19.25	20.16	14.98	3.83	3.82	3.51	0.82	2.28	5.45	3.65	4.69	2.42	3.25	2.84	3.19	4.84	5.21	7.42	8.47	4.19
802	15.29	15.65	15.88	8.45	12.28	15.74	13.14	13.7	9.51	10.96	12.69	13	14.35	19.86	20.09	20.74	15.74	4.32	4.38	3.94	0.86	2.53	6.17	4.09	5.15	2.7	3.63	3.2	3.65	5.35	5.78	8.38	9.48	4.7
803	16.74	17.07	17.35	9.75	14	17.05	14.49	14.64	10.53	12	13.97	14.48	15.4	22.26	21.97	22.46	17.22	4.81	4.94	4.37	0.9	2.78	6.89	4.53	5.61	2.98	4.01	3.56	4.11	5.86	6.35	9.34	10.49	5.21
804	18.14	18.39	18.71	11.07	15.77	18.36	15.97	15.76	11.51	13.19	15.25	16.02	16.42	24.73	23.88	24.18	18.7	5.23	5.45	4.72	0.91	2.99	7.52	4.94	5.95	3.21	4.37	3.88	4.56	6.26	6.8	10.17	11.32	5.67
805	19.13	19.28	19.76	12.34	17.32	19.02	16.97	16.32	12.23	13.92	16.25	17	16.9	26.58	24.83	24.9	19.72	5.16	5.4	4.64	0.88	2.95	7.43	4.91	5.83	3.16	4.35	3.84	4.55	6.15	6.68	10.04	11.14	5.62
806	19.34	19.5	20.34	13.36	17.97	19.01	17.19	16.1	12.62	14.05	16.51	17.31	16.86	27.08	24.44	24.23	20	5.09	5.35	4.56	0.85	2.91	7.34	4.88	5.71	3.11	4.33	3.8	4.54	6.04	6.56	9.91	10.96	5.57
807	19.43	19.57	20.78	14.36	18.58	18.91	17.38	15.78	12.98	14.17	16.67	17.62	16.8	27.54	24.01	23.54	20.21	5.02	5.3	4.48	0.82	2.87	7.25	4.85	5.59	3.06	4.31	3.76	4.53	5.93	6.44	9.78	10.78	5.52
808	18.73	18.82	20.1	14.26	18.26	18.03	16.83	14.98	12.59	13.68	16.23	17.02	16.09	26.73	22.87	22.32	19.47	4.95	5.25	4.4	0.79	2.83	7.16	4.82	5.47	3.01	4.29	3.72	4.52	5.82	6.32	9.65	10.6	5.47
809	18.17	18.2	19.58	14.19	17.97	17.22	16.36	14.4	12.26	13.28	15.83	16.55	15.47	26.04	21.78	21.13	18.91	4.88	5.2	4.32	0.76	2.79	7.07	4.79	5.35	2.96	4.27	3.68	4.51	5.71	6.2	9.52	10.42	5.42
810	16.96	16.86	18.33	13.9	17.35	15.99	15.4	13.29	11.66	12.43	14.76	15.73	14.23	25	20.33	19.56	17.77	4.57	4.89	3.99	0.61	2.58	6.76	4.52	4.94	2.79	4.03	3.34	4.4	5.33	5.89	9.27	10.08	5.09
811	15.75	15.52	17.08	13.61	16.73	14.76	14.44	12.18	11.06	11.58	13.69	14.91	12.99	23.96	18.88	17.99	16.63	3.88	4.16	3.36	0.42	2.16	5.82	3.84	4.18	2.36	3.42	2.72	3.84	4.46	5.06	8.1	8.76	4.32
812	14.65	14.3	15.98	13.32	16.13	13.57	13.5	11.1	10.5	10.73	12.65	14.11	11.79	22.94	17.43	16.44	15.65	3.37	3.67	2.92	0.35	1.83	5.06	3.24	3.49	2.05	2.87	2.39	3.3	3.85	4.32	7.02	7.57	3.67
813	13.23	12.83	14.33	12.03	14.79	11.84	12.04	9.81	9.35	9.46	11.42	12.56	10.29	20.84	15.45	14.54	13.97	2.86	3.18	2.48	0.28	1.5	4.3	2.64	2.8	1.74	2.32	2.06	2.76	3.24	3.58	5.94	6.38	3.02
814	11.47	11.12	12.56	10.53	12.83	10.11	10.35	8.3	8.14	8.12	9.75	10.87	8.77	18.01	13.09	12.25	12.15	2.41	2.71	2.1	0.22	1.25	3.59	2.2	2.32	1.43	1.92	1.75	2.3	2.64	2.93	4.89	5.21	2.53
815	9.75	9.46	10.83	9.04	10.89	8.44	8.72	6.87	6.94	6.82	8.12	9.29	7.27	15.21	10.83	10.03	10.45	1.96	2.24	1.72	0.16	1	2.88	1.76	1.84	1.12	1.52	1.44	1.84	2.04	2.28	3.84	4.04	2.04
816	7.85	7.6	8.87	7.51	8.89	6.71	6.96	5.31	5.7	5.41	6.32	7.57	5.66	12.35	8.56	7.79	8.63	1.47	1.68	1.29	0.12	0.75	2.16	1.32	1.38	0.84	1.14	1.08	1.38	1.53	1.71	2.88	3.03	1.53
817	6.44	6.25	7.47	6.18	7.15	5.35	5.6	4.28	4.67	4.35	5.03	6.1	4.54	9.85	6.55	5.91	7.26	0.98	1.12	0.86	0.08	0.5	1.44	0.88	0.92	0.56	0.76	0.72	0.92	1.02	1.14	1.92	2.02	1.02
818	5.3	5.19	6.22	4.88	5.6	4.57	4.63	3.58	3.86	3.66	3.98	5.06	3.86	7.85	5.46	5	6.17	0.49	0.56	0.43	0.04	0.25	0.72	0.44	0.46	0.28	0.38	0.36	0.46	0.51	0.57	0.96	1.01	0.51
819	4.1	4.11	4.92	3.56	3.98	3.75	3.51	2.67	3.05	2.81	2.91	3.94	3.17	5.75	4.34	4.07	4.92	0	0	0	0	0	0	0	0	0	0	0	0	0	0	0	0	0
820	3.28	3.44	3.92	2.27	2.57	3.55	2.8	2.12	2.49	2.34	2.11	3.27	2.96	4.18	4.14	4.13	4.11	0	0	0	0	0	0	0	0	0	0	0	0	0	0	0	0	0
821	2.48	2.62	2.79	1.17	1.64	2.78	2.06	1.64	1.74	1.72	1.5	2.37	2.31	2.91	3.43	3.6	3.16	0	0	0	0	0	0	0	0	0	0	0	0	0	0	0	0	0
822	1.8	1.95	1.8	0.09	0.75	2.1	1.35	1.26	1.02	1.11	0.99	1.47	1.68	1.68	2.76	3.09	2.28	0	0	0	0	0	0	0	0	0	0	0	0	0	0	0	0	0
823	1.8	1.95	1.8	0.09	0.75	2.1	1.35	1.26	1.02	1.11	0.99	1.47	1.68	1.68	2.76	3.09	2.28	0	0	0	0	0	0	0	0	0	0	0	0	0	0	0	0	0
824	1.8	1.95	1.8	0.09	0.75	2.1	1.35	1.26	1.02	1.11	0.99	1.47	1.68	1.68	2.76	3.09	2.28	0	0	0	0	0	0	0	0	0	0	0	0	0	0	0	0	0
825	1.8	1.95	1.8	0.09	0.75	2.1	1.35	1.26	1.02	1.11	0.99	1.47	1.68	1.68	2.76	3.09	2.28	0	0	0	0	0	0	0	0	0	0	0	0	0	0	0	0	0
826	1.8	1.95	1.8	0.09	0.75	2.1	1.35	1.26	1.02	1.11	0.99	1.47	1.68	1.68	2.76	3.09	2.28	0	0	0	0	0	0	0	0	0	0	0	0	0	0	0	0	0
827	1.69	1.83	1.65	0.09	0.73	2.06	1.33	1.23	0.98	1.11	0.96	1.45	1.64	1.66	2.76	3.07	2.12	0	0	0	0	0	0	0	0	0	0	0	0	0	0	0	0	0
828	1.76	1.95	1.69	0.2	0.8	2.2	1.39	1.27	1.06	1.17	1.21	1.45	1.86	1.72	2.85	3.18	2.08	0	0	0	0	0	0	0	0	0	0	0	0	0	0	0	0	0
829	1.83	2.07	1.73	0.31	0.87	2.34	1.45	1.31	1.14	1.23	1.46	1.45	2.08	1.78	2.94	3.29	2.04	0	0	0	0	0	0	0	0	0	0	0	0	0	0	0	0	0
830	1.72	1.95	1.58	0.31	0.85	2.3	1.43	1.28	1.1	1.23	1.43	1.43	2.04	1.76	2.94	3.27	1.88	0	0	0	0	0	0	0	0	0	0	0	0	0	0	0	0	0
831	1.79	2.07	1.62	0.42	0.92	2.44	1.49	1.32	1.18	1.29	1.68	1.43	2.26	1.82	3.03	3.38	1.84	0	0	0	0	0	0	0	0	0	0	0	0	0	0	0	0	0
832	1.86	2.19	1.66	0.53	0.99	2.58	1.55	1.36	1.26	1.35	1.93	1.43	2.48	1.88	3.12	3.49	1.8	0	0	0	0	0	0	0	0	0	0	0	0	0	0	0	0	0
833	1.66	2.02	1.55	0.61	0.87	2.14	1.22	1.07	1.12	1.04	1.94	1	2.26	1.44	2.29	2.63	1.48	0	0	0	0	0	0	0	0	0	0	0	0	0	0	0	0	0
834	1.28	1.61	1.25	0.58	0.66	1.52	0.81	0.71	0.86	0.67	1.67	0.55	1.78	0.92	1.37	1.64	1.04	0	0	0	0	0	0	0	0	0	0	0	0	0	0	0	0	0
835	0.9	1.2	0.95	0.55	0.45	0.9	0.4	0.35	0.6	0.3	1.4	0.1	1.3	0.4	0.45	0.65	0.6	0	0	0	0	0	0	0	0	0	0	0	0	0	0	0	0	0
836	0.92	1.2	0.97	0.8	0.65	0.91	0.42	0.42	0.6	0.31	1.41	0.12	1.31	0.42	0.45	0.65	0.66	0	0	0	0	0	0	0	0	0	0	0	0	0	0	0	0	0
837	1.32	1.62	1.29	1.09	1.06	1.55	0.85	0.84	0.86	0.69	1.69	0.59	1.8	0.96	1.37	1.64	1.15	0	0	0	0	0	0	0	0	0	0	0	0	0	0	0	0	0
838	1.72	2.04	1.61	1.38	1.47	2.19	1.28	1.26	1.12	1.07	1.97	1.06	2.29	1.5	2.29	2.63	1.64	0.38	0.41	0.3	0.03	0.21	0.62	0.41	0.36	0.26	0.37	0.27	0.45	0.48	0.52	0.92	0.99	0.44
839	2.12	2.46	1.93	1.67	1.88	2.83	1.71	1.68	1.38	1.45	2.25	1.53	2.78	2.04	3.21	3.62	2.13	0.76	0.82	0.6	0.06	0.42	1.24	0.82	0.72	0.52	0.74	0.54	0.9	0.96	1.04	1.84	1.98	0.88
840	2.52	2.88	2.25	1.96	2.29	3.47	2.14	2.1	1.64	1.83	2.53	2	3.27	2.58	4.13	4.61	2.62	1.14	1.23	0.9	0.09	0.63	1.86	1.23	1.08	0.78	1.11	0.81	1.35	1.44	1.56	2.76	2.97	1.32
841	2.9	3.29	2.55	1.99	2.5	4.09	2.55	2.46	1.9	2.2	2.8	2.45	3.75	3.1	5.05	5.6	3.06	1.14	1.23	0.9	0.09	0.63	1.86	1.23	1.08	0.78	1.11	0.81	1.35	1.44	1.56	2.76	2.97	1.32
842	3.28	3.7	2.85	2.02	2.71	4.71	2.96	2.82	2.16	2.57	3.07	2.9	4.23	3.62	5.97	6.59	3.5	1.14	1.23	0.9	0.09	0.63	1.86	1.23	1.08	0.78	1.11	0.81	1.35	1.44	1.56	2.76	2.97	1.32
843	3.48	3.87	2.96	1.94	2.83	5.15	3.29	3.11	2.3	2.88	3.06	3.33	4.45	4.06	6.8	7.45	3.82	1.14	1.23	0.9	0.09	0.63	1.86	1.23	1.08	0.78	1.11	0.81	1.35	1.44	1.56	2.76	2.97	1.32
844	3.68	4.04	3.07	1.86	2.95	5.59	3.62	3.4	2.44	3.19	3.05	3.76	4.67	4.5	7.63	8.31	4.14	1.14	1.23	0.9	0.09	0.63	1.86	1.23	1.08	0.78	1.11	0.81	1.35	1.44	1.56	2.76	2.97	1.32
845	4.06	4.45	3.37	1.89	3.16	6.21	4.03	3.76	2.7	3.56	3.32	4.21	5.15	5.02	8.55	9.3	4.58	1.14	1.23	0.9	0.09	0.63	1.86	1.23	1.08	0.78	1.11	0.81	1.35	1.44	1.56	2.76	2.97	1.32
846	3.95	4.26	3.26	1.81	3.11	6.12	3.98	3.81	2.63	3.52	3.08	4.2	5	5.06	8.59	9.35	4.51	1.21	1.28	0.98	0.12	0.67	1.95	1.26	1.2	0.83	1.13	0.85	1.36	1.55	1.68	2.89	3.15	1.37
847	3.87	4.1	3.17	1.75	3.07	6.05	4	4.05	2.58	3.57	2.85	4.3	4.91	5.2	8.67	9.42	4.47	1.28	1.33	1.06	0.15	0.71	2.04	1.29	1.32	0.88	1.15	0.89	1.37	1.66	1.8	3.02	3.33	1.42
848	4.17	4.35	3.37	1.72	3.24	6.61	4.43	4.65	2.79	3.99	2.89	4.85	5.3	5.86	9.68	10.48	4.86	1.38	1.41	1.16	0.2	0.76	2.15	1.39	1.63	0.95	1.26	0.94	1.49	1.83	2.02	3.19	3.53	1.5
849	5.12	5.2	4.37	3.32	4.67	7.6	5.51	5.95	3.49	4.84	3.52	6.06	6.3	6.73	10.91	11.75	5.94	1.86	1.9	1.55	0.28	1.02	2.89	1.9	2.3	1.28	1.74	1.26	2.06	2.48	2.76	4.29	4.72	2.01
850	5.62	5.69	4.79	3.66	5.13	8.35	6.03	6.69	3.82	5.33	3.85	6.65	6.96	7.49	12.01	12.94	6.51	2.31	2.37	1.93	0.34	1.27	3.6	2.34	2.78	1.59	2.14	1.57	2.52	3.08	3.41	5.34	5.89	2.5
851	6.07	6.16	5.17	3.72	5.38	9.07	6.47	7.16	4.13	5.72	4.16	7.11	7.55	8.14	13.06	14.11	6.99	2.69	2.78	2.23	0.37	1.48	4.22	2.75	3.14	1.85	2.51	1.84	2.97	3.56	3.93	6.26	6.88	2.94
852	6.12	6.21	5.23	3.49	5.22	9.14	6.48	7.22	4.18	5.74	4.19	7.1	7.66	8.25	13.19	14.29	6.99	3.07	3.19	2.53	0.4	1.69	4.84	3.16	3.5	2.11	2.88	2.11	3.42	4.04	4.45	7.18	7.87	3.38
853	6.1	6.2	5.21	3.23	5.02	9.12	6.46	7.16	4.18	5.73	4.18	7.08	7.65	8.23	13.19	14.29	6.94	3.07	3.19	2.53	0.4	1.69	4.84	3.16	3.5	2.11	2.88	2.11	3.42	4.04	4.45	7.18	7.87	3.38
854	6.08	6.19	5.19	2.97	4.82	9.1	6.44	7.1	4.18	5.72	4.17	7.06	7.64	8.21	13.19	14.29	6.89	2.69	2.78	2.23	0.37	1.48	4.22	2.75	3.14	1.85	2.51	1.84	2.97	3.56	3.93	6.26	6.88	2.94
855	5.68	5.77	4.87	2.68	4.41	8.46	6.01	6.68	3.92	5.34	3.89	6.59	7.15	7.67	12.27	13.3	6.4	2.31	2.37	1.93	0.34	1.27	3.6	2.34	2.78	1.59	2.14	1.57	2.52	3.08	3.41	5.34	5.89	2.5
856	5.3	5.36	4.57	2.65	4.2	7.84	5.6	6.32	3.66	4.97	3.62	6.14	6.67	7.15	11.35	12.31	5.96	2.31	2.37	1.93	0.34	1.27	3.6	2.34	2.78	1.59	2.14	1.57	2.52	3.08	3.41	5.34	5.89	2.5
857	4.92	4.95	4.27	2.62	3.99	7.22	5.19	5.96	3.4	4.6	3.35	5.69	6.19	6.63	10.43	11.32	5.52	2.31	2.37	1.93	0.34	1.27	3.6	2.34	2.78	1.59	2.14	1.57	2.52	3.08	3.41	5.34	5.89	2.5
858	4.54	4.54	3.97	2.59	3.78	6.6	4.78	5.6	3.14	4.23	3.08	5.24	5.71	6.11	9.51	10.33	5.08	2.31	2.37	1.93	0.34	1.27	3.6	2.34	2.78	1.59	2.14	1.57	2.52	3.08	3.41	5.34	5.89	2.5
859	4.16	4.13	3.67	2.56	3.57	5.98	4.37	5.24	2.88	3.86	2.81	4.79	5.23	5.59	8.59	9.34	4.64	2.31	2.37	1.93	0.34	1.27	3.6	2.34	2.78	1.59	2.14	1.57	2.52	3.08	3.41	5.34	5.89	2.5
860	4.57	4.47	4.33	3.64	4.42	5.88	4.5	5.69	3.21	3.94	3.22	4.79	5.4	5.91	8.88	9.61	4.91	2.71	2.88	2.37	0.49	1.45	4.05	2.52	3.02	1.83	2.31	2.07	2.74	3.47	3.68	5.74	6.18	2.77
861	6.76	7.06	6.86	4.99	6.96	6.35	6.09	6.84	4.39	4.57	5.76	6.42	6.38	7.81	10.99	11.84	7.3	3.07	3.36	2.74	0.64	1.61	4.43	2.73	3.34	2.03	2.55	2.54	3.06	3.8	3.92	6.05	6.31	3.02
862	7.91	8.08	8	6.26	8.62	6.8	6.78	7.59	5	4.98	6.86	6.91	6.92	9.18	12.42	13.3	8.23	3.25	3.61	2.92	0.67	1.67	4.63	2.86	3.58	2.12	2.73	2.72	3.36	3.88	4.08	6.27	6.3	3.14
863	8.72	8.73	8.89	7.51	10.08	6.69	7.12	8.05	5.37	5.07	7.72	7.05	6.99	10.06	13.02	13.85	8.85	3.51	3.94	3.23	0.68	1.75	4.86	2.94	3.66	2.22	2.82	2.92	3.57	3.93	4.16	6.45	6.29	3.39
864	8.65	8.76	9	7.02	9.68	6.28	6.51	7.45	5.3	4.56	7.81	6.34	6.67	9.98	13.08	13.91	8.6	3.28	3.75	3.1	0.66	1.59	4.41	2.59	3.35	2.03	2.54	2.82	3.31	3.47	3.7	5.7	5.27	3.05
865	8.85	8.92	9.49	7.67	10.15	5.93	6.38	7.33	5.48	4.35	7.91	6.23	6.44	9.93	13.18	13.92	8.74	2.95	3.43	2.86	0.61	1.38	3.8	2.18	2.97	1.75	2.15	2.6	2.86	2.89	3.09	4.69	4.12	2.63
866	8.74	8.85	9.47	7.46	9.86	5.64	6.17	7.34	5.37	4.21	7.88	6.18	6.16	9.69	12.71	13.18	8.54	2.57	3.02	2.56	0.58	1.17	3.18	1.77	2.61	1.49	1.78	2.33	2.41	2.41	2.57	3.77	3.13	2.19
867	8.33	8.42	9.13	7.41	9.63	4.99	5.79	6.93	5.07	3.85	7.6	5.82	5.58	9.06	11.76	12.08	8.17	2.19	2.61	2.26	0.55	0.96	2.56	1.36	2.25	1.23	1.41	2.06	1.96	1.93	2.05	2.85	2.14	1.75
868	7.99	8.05	8.87	7.39	9.44	4.43	5.44	6.64	4.82	3.52	7.36	5.47	5.12	8.56	10.94	11.16	7.85	1.81	2.2	1.96	0.52	0.75	1.94	0.95	1.89	0.97	1.04	1.79	1.51	1.45	1.53	1.93	1.15	1.31
869	7.65	7.68	8.61	7.37	9.25	3.87	5.09	6.35	4.57	3.19	7.12	5.12	4.66	8.06	10.12	10.24	7.53	1.81	2.2	1.96	0.52	0.75	1.94	0.95	1.89	0.97	1.04	1.79	1.51	1.45	1.53	1.93	1.15	1.31
870	7.65	7.68	8.61	7.37	9.25	3.87	5.09	6.35	4.57	3.19	7.12	5.12	4.66	8.06	10.12	10.24	7.53	1.81	2.2	1.96	0.52	0.75	1.94	0.95	1.89	0.97	1.04	1.79	1.51	1.45	1.53	1.93	1.15	1.31
871	7.65	7.68	8.61	7.37	9.25	3.87	5.09	6.35	4.57	3.19	7.12	5.12	4.66	8.06	10.12	10.24	7.53	1.81	2.2	1.96	0.52	0.75	1.94	0.95	1.89	0.97	1.04	1.79	1.51	1.45	1.53	1.93	1.15	1.31
872	7.65	7.68	8.61	7.37	9.25	3.87	5.09	6.35	4.57	3.19	7.12	5.12	4.66	8.06	10.12	10.24	7.53	1.81	2.2	1.96	0.52	0.75	1.94	0.95	1.89	0.97	1.04	1.79	1.51	1.45	1.53	1.93	1.15	1.31
873	7.65	7.68	8.61	7.37	9.25	3.87	5.09	6.35	4.57	3.19	7.12	5.12	4.66	8.06	10.12	10.24	7.53	1.81	2.2	1.96	0.52	0.75	1.94	0.95	1.89	0.97	1.04	1.79	1.51	1.45	1.53	1.93	1.15	1.31
874	9.12	9.79	10.4	7.49	10.32	4.16	6.26	7.3	5.59	3.66	9.04	6.78	5.63	8.94	11.3	11.4	9.7	1.95	2.35	2.08	0.57	0.81	2.14	1.08	2.15	1.08	1.23	1.92	1.82	1.61	1.76	2.24	1.3	1.41
875	10.28	11.46	11.99	7.79	11.67	4.28	7.11	7.71	6.4	3.75	10.49	8.18	6.24	9.58	12.4	12.41	11.67	1.69	1.99	1.76	0.47	0.69	1.89	1.03	2.17	0.95	1.25	1.55	1.91	1.38	1.72	2.15	1.16	1.24
876	11.39	12.4	13.39	8.92	13.01	4.86	8.33	8.91	7.4	4.88	11.25	9.89	7.33	11.19	14.1	13.65	13.25	3.81	4.42	4.53	2.41	3.58	2.06	2.68	2.9	2.48	1.84	3.96	3.6	2.54	4.44	4.95	3.98	3.64
877	13.69	15.12	16.35	10.22	15.31	5.63	10.46	10.4	9.06	6.21	13.73	12.65	9.06	13.31	16.53	15.77	16.38	6.16	7.13	7.53	4.48	6.59	2.47	4.47	3.78	4.13	2.53	6.69	5.42	3.96	7.27	7.94	7.02	6.29
878	15.57	17.52	19.01	11.4	17.43	6.14	11.98	11.24	10.59	6.87	15.87	14.62	10.51	15.32	18.77	17.68	19.2	8.35	9.68	10.34	6.54	9.55	2.77	6.18	4.56	5.74	3.18	9.36	7.11	5.34	10.05	10.83	9.96	8.66
879	17.67	20.06	21.54	12.44	19.7	6.35	13.81	12.39	12.13	7.72	18.41	16.65	11.9	17.93	21.03	19.83	22.07	10.03	11.69	12.44	7.56	11.67	2.77	7.37	5.12	6.62	3.37	11.37	8.33	6.01	12.2	13.06	12.37	10.53
880	19.65	22.47	24.01	13.42	21.72	6.78	15.52	13.31	13.4	8.43	20.93	18.36	13.19	20.54	23.31	22.03	24.36	10.52	12.08	13.1	8.56	12.56	3.05	7.68	5.66	7.1	3.61	11.69	8.69	6.48	12.94	14.24	13.64	10.94
881	19.77	22.47	24.31	14.28	22.43	6.52	15.48	13.14	13.6	8.24	20.92	17.99	13.19	20.66	23.64	22.74	24.4	10.59	12.13	13.18	8.59	12.6	3.14	7.71	5.78	7.15	3.63	11.73	8.7	6.59	13.06	14.37	13.82	10.99
882	20.21	22.83	24.95	15.23	23.28	6.64	15.63	13.45	13.99	8.27	21.17	17.95	13.49	21.19	24.45	23.81	24.66	10.66	12.18	13.26	8.62	12.64	3.23	7.74	5.9	7.2	3.65	11.77	8.71	6.7	13.18	14.5	14	11.04
883	20.24	22.84	24.99	15.25	23.3	6.67	15.6	13.5	14.03	8.25	21.18	17.86	13.58	21.29	24.48	23.92	24.59	10.73	12.23	13.34	8.65	12.68	3.32	7.77	6.02	7.25	3.67	11.81	8.72	6.81	13.3	14.63	14.18	11.09
884	20.27	22.85	25.03	15.27	23.32	6.7	15.57	13.55	14.07	8.23	21.19	17.77	13.67	21.39	24.51	24.03	24.52	10.8	12.28	13.42	8.68	12.72	3.41	7.8	6.14	7.3	3.69	11.85	8.73	6.92	13.42	14.76	14.36	11.14
885	20.34	22.9	25.11	15.3	23.36	6.79	15.6	13.67	14.12	8.25	21.23	17.78	13.78	21.51	24.64	24.21	24.57	10.8	12.28	13.42	8.68	12.72	3.41	7.8	6.14	7.3	3.69	11.85	8.73	6.92	13.42	14.76	14.36	11.14
886	20.34	22.9	25.11	15.3	23.36	6.79	15.6	13.67	14.12	8.25	21.23	17.78	13.78	21.51	24.64	24.21	24.57	10.8	12.28	13.42	8.68	12.72	3.41	7.8	6.14	7.3	3.69	11.85	8.73	6.92	13.42	14.76	14.36	11.14
887	20.34	22.9	25.11	15.3	23.36	6.79	15.6	13.67	14.12	8.25	21.23	17.78	13.78	21.51	24.64	24.21	24.57	10.8	12.28	13.42	8.68	12.72	3.41	7.8	6.14	7.3	3.69	11.85	8.73	6.92	13.42	14.76	14.36	11.14
888	20.34	22.9	25.11	15.3	23.36	6.79	15.6	13.67	14.12	8.25	21.23	17.78	13.78	21.51	24.64	24.21	24.57	10.8	12.28	13.42	8.68	12.72	3.41	7.8	6.14	7.3	3.69	11.85	8.73	6.92	13.42	14.76	14.36	11.14
889	19.01	20.91	23.5	15.43	22.51	6.56	14.47	12.82	13.14	7.79	19.34	16.16	12.85	20.67	23.46	23.07	22.61	10.66	12.13	13.3	8.63	12.66	3.21	7.67	5.88	7.19	3.5	11.72	8.42	6.76	13.19	14.45	14.21	11.04
890	17.3	18.68	21.22	14.3	20.42	6.09	13.33	11.98	11.8	7.45	17.3	14.53	11.67	19.36	21.28	20.91	20.42	10.52	11.98	13.18	8.58	12.6	3.01	7.54	5.62	7.08	3.31	11.59	8.11	6.6	12.96	14.14	14.06	10.94
891	14.17	15.29	17.48	12.07	16.82	5.12	10.74	9.89	9.63	5.87	14.05	11.4	9.57	15.9	17.47	17.37	16.89	7.97	9.02	9.96	6.46	9.51	2.37	5.65	4.45	5.3	2.46	8.67	6.09	5	9.88	10.9	10.93	8.24
892	10.93	11.71	13.63	9.75	13.17	4.04	8.11	7.84	7.4	4.25	10.55	8.26	7.32	12.48	13.7	13.88	13.29	5.37	6.01	6.7	4.33	6.4	1.67	3.7	3.21	3.51	1.57	5.72	3.96	3.39	6.77	7.56	7.72	5.42
893	7.98	8.35	9.94	7.26	9.45	3.05	5.97	6.19	5.22	3.22	7.31	5.78	5.22	9	9.89	10.34	9.77	2.82	3.05	3.48	2.21	3.31	1.03	1.81	2.04	1.73	0.72	2.8	1.94	1.79	3.69	4.32	4.59	2.72
894	5.06	4.95	6.35	5.12	6.23	2.3	3.82	4.55	3.06	2.18	4.07	3.33	3.17	5.7	6.37	6.88	6.23	0.89	0.74	1.12	1.13	1.09	0.74	0.46	1.12	0.71	0.33	0.57	0.41	0.93	1.26	1.74	2.01	0.68
895	2.38	1.89	2.97	3.15	3.28	1.47	1.72	3.01	1.28	1.19	1.12	1.14	1.45	2.38	2.89	3.48	3.23	0.28	0.2	0.32	0.12	0.16	0.36	0.12	0.48	0.2	0.08	0.16	0.04	0.44	0.48	0.52	0.72	0.2
896	1.9	1.49	2.29	2.19	2.41	1.29	1.51	2.63	0.88	1.12	0.84	1.08	1.13	1.83	1.98	2.34	2.85	0.21	0.15	0.24	0.09	0.12	0.27	0.09	0.36	0.15	0.06	0.12	0.03	0.33	0.36	0.39	0.54	0.15
897	1.42	1.09	1.61	1.23	1.54	1.11	1.3	2.25	0.48	1.05	0.56	1.02	0.81	1.28	1.07	1.2	2.47	0.14	0.1	0.16	0.06	0.08	0.18	0.06	0.24	0.1	0.04	0.08	0.02	0.22	0.24	0.26	0.36	0.1
898	1.35	1.04	1.53	1.2	1.5	1.02	1.27	2.13	0.43	1.03	0.52	1.01	0.7	1.16	0.94	1.02	2.42	0.07	0.05	0.08	0.03	0.04	0.09	0.03	0.12	0.05	0.02	0.04	0.01	0.11	0.12	0.13	0.18	0.05
899	1.28	0.99	1.45	1.17	1.46	0.93	1.24	2.01	0.38	1.01	0.48	1	0.59	1.04	0.81	0.84	2.37	0	0	0	0	0	0	0	0	0	0	0	0	0	0	0	0	0
900	1.21	0.94	1.37	1.14	1.42	0.84	1.21	1.89	0.33	0.99	0.44	0.99	0.48	0.92	0.68	0.66	2.32	0	0	0	0	0	0	0	0	0	0	0	0	0	0	0	0	0
901	1.21	0.94	1.37	1.14	1.42	0.84	1.21	1.89	0.33	0.99	0.44	0.99	0.48	0.92	0.68	0.66	2.32	0	0	0	0	0	0	0	0	0	0	0	0	0	0	0	0	0
902	1.21	0.94	1.37	1.14	1.42	0.84	1.21	1.89	0.33	0.99	0.44	0.99	0.48	0.92	0.68	0.66	2.32	0	0	0	0	0	0	0	0	0	0	0	0	0	0	0	0	0
903	1.21	0.94	1.37	1.14	1.42	0.84	1.21	1.89	0.33	0.99	0.44	0.99	0.48	0.92	0.68	0.66	2.32	0	0	0	0	0	0	0	0	0	0	0	0	0	0	0	0	0
904	1.07	0.82	1.19	0.89	1.2	0.78	1.17	1.79	0.29	0.98	0.41	0.95	0.44	0.88	0.68	0.64	2.11	0	0	0	0	0	0	0	0	0	0	0	0	0	0	0	0	0
905	0.83	0.63	0.92	0.61	0.88	0.61	0.92	1.41	0.23	0.78	0.32	0.73	0.36	0.71	0.55	0.53	1.62	0	0	0	0	0	0	0	0	0	0	0	0	0	0	0	0	0
906	0.59	0.44	0.65	0.33	0.56	0.44	0.67	1.03	0.17	0.58	0.23	0.51	0.28	0.54	0.42	0.42	1.13	0	0	0	0	0	0	0	0	0	0	0	0	0	0	0	0	0
907	0.28	0.2	0.3	0.03	0.2	0.19	0.38	0.53	0.06	0.35	0.1	0.28	0.09	0.25	0.16	0.13	0.59	0	0	0	0	0	0	0	0	0	0	0	0	0	0	0	0	0
908	0.06	0.02	0.05	0.01	0.08	0.04	0.15	0.21	0.01	0.15	0.02	0.08	0.02	0.1	0.03	0.02	0.16	0	0	0	0	0	0	0	0	0	0	0	0	0	0	0	0	0
909	0	0	0	0	0	0	0	0	0	0	0	0	0	0	0	0	0	0	0	0	0	0	0	0	0	0	0	0	0	0	0	0	0	0
910	0	0	0	0	0	0	0	0	0	0	0	0	0	0	0	0	0	0	0	0	0	0	0	0	0	0	0	0	0	0	0	0	0	0
911	0	0	0	0	0	0	0	0	0	0	0	0	0	0	0	0	0	0	0	0	0	0	0	0	0	0	0	0	0	0	0	0	0	0
912	0.38	0.41	0.3	0.03	0.21	0.62	0.41	0.36	0.26	0.37	0.27	0.45	0.48	0.52	0.92	0.99	0.44	0.38	0.41	0.3	0.03	0.21	0.62	0.41	0.36	0.26	0.37	0.27	0.45	0.48	0.52	0.92	0.99	0.44
913	0.76	0.82	0.6	0.06	0.42	1.24	0.82	0.72	0.52	0.74	0.54	0.9	0.96	1.04	1.84	1.98	0.88	0.76	0.82	0.6	0.06	0.42	1.24	0.82	0.72	0.52	0.74	0.54	0.9	0.96	1.04	1.84	1.98	0.88
914	1.7	1.81	1.45	0.21	0.94	2.46	1.7	1.7	1.23	1.81	1.39	1.84	1.97	2.29	3.53	3.5	1.9	1.67	1.79	1.44	0.18	0.93	2.43	1.64	1.51	1.21	1.73	1.38	1.73	1.91	2.19	3.48	3.48	1.88
915	2.7	2.83	2.35	0.37	1.54	3.72	2.74	2.89	1.94	3.04	2.26	2.86	2.99	3.64	5.25	5.04	3.08	2.58	2.76	2.28	0.3	1.44	3.62	2.46	2.3	1.9	2.72	2.22	2.56	2.86	3.34	5.12	4.98	2.88
916	4.34	4.33	4.14	2.16	3.65	5.57	4.41	4.76	3.09	4.66	3.49	4.65	4.45	5.32	7.49	6.83	5.02	3.11	3.32	2.82	0.39	1.74	4.19	2.87	2.73	2.33	3.33	2.78	2.94	3.32	3.97	5.84	5.49	3.44
917	5.98	5.83	5.93	3.95	5.76	7.42	6.08	6.63	4.24	6.28	4.72	6.44	5.91	7	9.73	8.62	6.96	3.67	3.9	3.37	0.51	2.05	4.78	3.35	3.36	2.78	4.03	3.35	3.43	3.84	4.7	6.6	6.02	4.03
918	7.24	6.92	7.42	5.7	7.66	8.65	7.34	8.15	5.13	7.53	5.68	7.77	6.89	8.16	11.05	9.42	8.46	4.23	4.48	3.92	0.63	2.36	5.37	3.83	3.99	3.23	4.73	3.92	3.92	4.36	5.43	7.36	6.55	4.62
919	7.97	7.44	8.37	7.36	9.26	9.31	8.18	9.23	5.59	8.16	6.08	8.72	7.4	8.69	11.65	9.71	9.4	4.23	4.48	3.92	0.63	2.36	5.37	3.83	3.99	3.23	4.73	3.92	3.92	4.36	5.43	7.36	6.55	4.62
920	8.64	7.94	9.27	9.01	10.78	9.92	8.87	10.1	6.04	8.64	6.45	9.6	7.9	9.12	12.22	9.98	10.19	4.23	4.48	3.92	0.63	2.36	5.37	3.83	3.99	3.23	4.73	3.92	3.92	4.36	5.43	7.36	6.55	4.62
921	8.64	7.94	9.27	9.01	10.78	9.92	8.87	10.1	6.04	8.64	6.45	9.6	7.9	9.12	12.22	9.98	10.19	4.23	4.48	3.92	0.63	2.36	5.37	3.83	3.99	3.23	4.73	3.92	3.92	4.36	5.43	7.36	6.55	4.62
922	8.64	7.94	9.27	9.01	10.78	9.92	8.87	10.1	6.04	8.64	6.45	9.6	7.9	9.12	12.22	9.98	10.19	4.23	4.48	3.92	0.63	2.36	5.37	3.83	3.99	3.23	4.73	3.92	3.92	4.36	5.43	7.36	6.55	4.62
923	8.64	7.94	9.27	9.01	10.78	9.92	8.87	10.1	6.04	8.64	6.45	9.6	7.9	9.12	12.22	9.98	10.19	4.23	4.48	3.92	0.63	2.36	5.37	3.83	3.99	3.23	4.73	3.92	3.92	4.36	5.43	7.36	6.55	4.62
924	8.64	7.94	9.27	9.01	10.78	9.92	8.87	10.1	6.04	8.64	6.45	9.6	7.9	9.12	12.22	9.98	10.19	4.23	4.48	3.92	0.63	2.36	5.37	3.83	3.99	3.23	4.73	3.92	3.92	4.36	5.43	7.36	6.55	4.62
925	8.64	7.94	9.27	9.01	10.78	9.92	8.87	10.1	6.04	8.64	6.45	9.6	7.9	9.12	12.22	9.98	10.19	4.23	4.48	3.92	0.63	2.36	5.37	3.83	3.99	3.23	4.73	3.92	3.92	4.36	5.43	7.36	6.55	4.62
926	9.16	8.41	9.59	9.33	11.49	10.1	9.18	10.39	6.22	8.77	7.18	9.76	8.18	9.93	12.69	10.5	10.46	4.57	4.72	4.04	0.84	2.98	5.37	4.06	4.21	3.29	4.8	4.36	4.06	4.38	6.15	7.74	6.93	4.76
927	9.68	8.88	9.9	9.65	12.2	10.29	9.49	10.68	6.4	8.91	7.91	9.92	8.46	10.74	13.17	11.01	10.72	4.53	4.55	3.86	1.02	3.39	4.75	3.88	4.07	3.09	4.5	4.53	3.75	3.92	6.35	7.2	6.32	4.46
928	10.23	9.37	10.23	9.99	12.92	10.5	9.86	11.16	6.6	9.13	8.65	10.19	8.8	11.65	13.69	11.54	11.01	4.49	4.38	3.68	1.2	3.8	4.13	3.7	3.93	2.89	4.2	4.7	3.44	3.46	6.55	6.66	5.71	4.16
929	10.41	9.49	10.23	10.26	13.41	10.29	9.82	11.24	6.42	8.68	8.94	9.99	8.75	12	13.61	11.75	10.84	3.92	3.65	2.96	1.29	3.91	2.94	3.11	3.36	2.26	3.28	4.3	2.75	2.53	6.12	5.4	4.59	3.3
930	10.53	9.58	10.18	10.52	13.82	10.04	9.62	11.11	6.24	8.07	9.21	9.71	8.69	12.25	13.5	11.94	10.51	3.35	2.92	2.24	1.38	4.02	1.75	2.52	2.79	1.63	2.36	3.9	2.06	1.6	5.69	4.14	3.47	2.44
931	9.63	8.78	8.94	9.11	12.51	8.58	8.38	9.95	5.37	6.7	8.84	8.21	7.7	11.64	11.94	10.89	8.98	3.16	2.6	1.82	1.5	4.34	1.18	2.34	2.58	1.26	1.82	3.78	1.82	1.16	5.78	3.8	3.34	2.02
932	8.73	7.98	7.7	7.7	11.2	7.12	7.14	8.79	4.5	5.33	8.47	6.71	6.71	11.03	10.38	9.84	7.45	2.6	2.02	1.27	1.38	4.03	0.59	1.86	1.95	0.81	1.12	3.21	1.33	0.64	5.05	3.04	2.81	1.43
933	7.65	7.1	6.43	5.99	9.38	6.07	5.94	7.49	3.69	4.11	7.64	5.4	5.87	10.04	9.23	9.24	6.07	2.04	1.44	0.72	1.26	3.72	0	1.38	1.32	0.36	0.42	2.64	0.84	0.12	4.32	2.28	2.28	0.84
934	7.26	6.94	5.79	4.38	8.03	5.91	5.38	6.72	3.62	3.99	7.64	4.69	5.72	10.09	9.34	9.44	5.57	2.04	1.44	0.72	1.26	3.72	0	1.38	1.32	0.36	0.42	2.64	0.84	0.12	4.32	2.28	2.28	0.84
935	6.59	6.44	4.89	2.73	6.51	5.3	4.69	5.85	3.17	3.51	7.27	3.81	5.22	9.66	8.77	9.17	4.78	2.04	1.44	0.72	1.26	3.72	0	1.38	1.32	0.36	0.42	2.64	0.84	0.12	4.32	2.28	2.28	0.84
936	6.59	6.44	4.89	2.73	6.51	5.3	4.69	5.85	3.17	3.51	7.27	3.81	5.22	9.66	8.77	9.17	4.78	2.04	1.44	0.72	1.26	3.72	0	1.38	1.32	0.36	0.42	2.64	0.84	0.12	4.32	2.28	2.28	0.84
937	6.63	6.48	4.93	2.74	6.53	5.36	4.75	5.92	3.18	3.55	7.3	3.91	5.24	9.68	8.87	9.24	4.9	2.04	1.44	0.72	1.26	3.72	0	1.38	1.32	0.36	0.42	2.64	0.84	0.12	4.32	2.28	2.28	0.84
938	6.67	6.52	4.97	2.75	6.55	5.42	4.81	5.99	3.19	3.59	7.33	4.01	5.26	9.7	8.97	9.31	5.02	2.04	1.44	0.72	1.26	3.72	0	1.38	1.32	0.36	0.42	2.64	0.84	0.12	4.32	2.28	2.28	0.84
939	6.67	6.52	4.97	2.75	6.55	5.42	4.81	5.99	3.19	3.59	7.33	4.01	5.26	9.7	8.97	9.31	5.02	2.04	1.44	0.72	1.26	3.72	0	1.38	1.32	0.36	0.42	2.64	0.84	0.12	4.32	2.28	2.28	0.84
940	6.67	6.52	4.97	2.75	6.55	5.42	4.81	5.99	3.19	3.59	7.33	4.01	5.26	9.7	8.97	9.31	5.02	2.04	1.44	0.72	1.26	3.72	0	1.38	1.32	0.36	0.42	2.64	0.84	0.12	4.32	2.28	2.28	0.84
941	6.15	6.05	4.65	2.43	5.84	5.24	4.5	5.7	3.01	3.46	6.6	3.85	4.98	8.89	8.5	8.79	4.75	1.7	1.2	0.6	1.05	3.1	0	1.15	1.1	0.3	0.35	2.2	0.7	0.1	3.6	1.9	1.9	0.7
942	5.36	5.3	4.15	2.11	4.97	4.6	3.85	5.12	2.66	3.05	5.72	3.44	4.33	7.7	7.37	7.43	4.13	1.36	0.96	0.48	0.84	2.48	0	0.92	0.88	0.24	0.28	1.76	0.56	0.08	2.88	1.52	1.52	0.56
943	4.54	4.53	3.63	1.77	4.09	3.94	3.14	4.35	2.29	2.56	4.83	2.92	3.62	6.41	6.2	6.05	3.48	1.02	0.72	0.36	0.63	1.86	0	0.69	0.66	0.18	0.21	1.32	0.42	0.06	2.16	1.14	1.14	0.42
944	3.53	3.55	2.89	1.38	3.13	3.1	2.37	3.36	1.85	2.04	3.81	2.38	2.77	4.95	4.86	4.46	2.71	0.68	0.48	0.24	0.42	1.24	0	0.46	0.44	0.12	0.14	0.88	0.28	0.04	1.44	0.76	0.76	0.28
945	2.52	2.57	2.15	0.99	2.17	2.26	1.6	2.37	1.41	1.52	2.79	1.84	1.92	3.49	3.52	2.87	1.94	0.34	0.24	0.12	0.21	0.62	0	0.23	0.22	0.06	0.07	0.44	0.14	0.02	0.72	0.38	0.38	0.14
946	1.89	2	1.71	0.64	1.42	2.04	1.24	1.73	1.22	1.37	2.05	1.75	1.56	2.56	3.11	2.27	1.61	0	0	0	0	0	0	0	0	0	0	0	0	0	0	0	0	0
947	1.15	1.3	1.16	0.26	0.62	1.65	0.81	1.02	0.94	1.12	1.19	1.46	1.09	1.49	2.43	1.53	1.2	0	0	0	0	0	0	0	0	0	0	0	0	0	0	0	0	0
948	0.97	1.09	0.94	0.22	0.54	1.47	0.75	0.8	0.86	1.09	1.06	1.44	0.95	1.32	2.26	1.33	1.08	0	0	0	0	0	0	0	0	0	0	0	0	0	0	0	0	0
949	0.63	0.73	0.63	0.17	0.29	0.97	0.47	0.49	0.47	0.58	0.66	1.2	0.59	0.74	1.55	0.84	0.64	0	0	0	0	0	0	0	0	0	0	0	0	0	0	0	0	0
950	0.63	0.73	0.63	0.17	0.29	0.97	0.47	0.49	0.47	0.58	0.66	1.2	0.59	0.74	1.55	0.84	0.64	0	0	0	0	0	0	0	0	0	0	0	0	0	0	0	0	0
951	0.63	0.73	0.63	0.17	0.29	0.97	0.47	0.49	0.47	0.58	0.66	1.2	0.59	0.74	1.55	0.84	0.64	0	0	0	0	0	0	0	0	0	0	0	0	0	0	0	0	0
952	1.16	1.25	1.24	0.51	0.69	1.26	0.88	1.22	0.6	0.94	0.99	1.57	0.83	1.08	1.67	0.94	1.23	0.25	0.23	0.28	0.06	0.13	0.11	0.28	0.33	0.05	0.26	0.19	0.22	0.12	0.15	0.03	0.05	0.28
953	1.69	1.77	1.85	0.85	1.09	1.55	1.29	1.95	0.73	1.3	1.32	1.94	1.07	1.42	1.79	1.04	1.82	0.61	0.61	0.7	0.13	0.3	0.31	0.59	0.77	0.12	0.53	0.47	0.44	0.26	0.35	0.1	0.12	0.63
954	2.26	2.33	2.5	1.2	1.51	1.9	1.76	2.75	0.87	1.7	1.68	2.41	1.33	1.78	2.01	1.21	2.53	1	0.99	1.14	0.45	0.67	0.53	0.92	1.27	0.19	0.8	0.76	0.68	0.41	0.57	0.17	0.19	1.04
955	2.83	2.89	3.15	1.55	1.93	2.25	2.23	3.55	1.01	2.1	2.04	2.88	1.59	2.14	2.23	1.38	3.24	1.39	1.37	1.58	0.77	1.04	0.75	1.25	1.77	0.26	1.07	1.05	0.92	0.56	0.79	0.24	0.26	1.45
956	3.4	3.45	3.8	1.9	2.35	2.6	2.7	4.35	1.15	2.5	2.4	3.35	1.85	2.5	2.45	1.55	3.95	1.78	1.75	2.02	1.09	1.41	0.97	1.58	2.27	0.33	1.34	1.34	1.16	0.71	1.01	0.31	0.33	1.86
957	3.61	3.68	4.08	2.18	2.59	2.6	2.81	4.57	1.13	2.52	2.54	3.31	1.87	2.48	2.22	1.46	4.12	2.08	2.1	2.38	1.15	1.5	1.13	1.74	2.49	0.4	1.45	1.6	1.3	0.84	1.11	0.35	0.38	2.05
958	3.8	3.9	4.33	2.21	2.63	2.59	2.9	4.72	1.11	2.53	2.68	3.25	1.89	2.44	1.99	1.37	4.23	2.26	2.3	2.61	1.19	1.55	1.19	1.87	2.61	0.44	1.55	1.76	1.44	0.94	1.16	0.35	0.4	2.17
959	3.69	3.77	4.22	2.18	2.58	2.42	2.83	4.65	1.02	2.43	2.56	3.05	1.78	2.3	1.72	1.23	4.15	2.26	2.3	2.61	1.19	1.55	1.19	1.87	2.61	0.44	1.55	1.76	1.44	0.94	1.16	0.35	0.4	2.17
960	3.69	3.77	4.22	2.18	2.58	2.42	2.83	4.65	1.02	2.43	2.56	3.05	1.78	2.3	1.72	1.23	4.15	2.26	2.3	2.61	1.19	1.55	1.19	1.87	2.61	0.44	1.55	1.76	1.44	0.94	1.16	0.35	0.4	2.17
961	3.69	3.77	4.22	2.18	2.58	2.42	2.83	4.65	1.02	2.43	2.56	3.05	1.78	2.3	1.72	1.23	4.15	2.26	2.3	2.61	1.19	1.55	1.19	1.87	2.61	0.44	1.55	1.76	1.44	0.94	1.16	0.35	0.4	2.17
962	3.8	3.9	4.33	2.21	2.63	2.59	2.9	4.72	1.11	2.53	2.68	3.25	1.89	2.44	1.99	1.37	4.23	2.26	2.3	2.61	1.19	1.55	1.19	1.87	2.61	0.44	1.55	1.76	1.44	0.94	1.16	0.35	0.4	2.17
963	3.91	4.03	4.44	2.24	2.68	2.76	2.97	4.79	1.2	2.63	2.8	3.45	2	2.58	2.26	1.51	4.31	2.26	2.3	2.61	1.19	1.55	1.19	1.87	2.61	0.44	1.55	1.76	1.44	0.94	1.16	0.35	0.4	2.17
964	3.91	4.03	4.44	2.24	2.68	2.76	2.97	4.79	1.2	2.63	2.8	3.45	2	2.58	2.26	1.51	4.31	2.26	2.3	2.61	1.19	1.55	1.19	1.87	2.61	0.44	1.55	1.76	1.44	0.94	1.16	0.35	0.4	2.17
965	3.93	4.03	4.46	2.49	2.88	2.77	2.99	4.86	1.2	2.64	2.81	3.47	2.01	2.6	2.26	1.51	4.37	2.26	2.3	2.61	1.19	1.55	1.19	1.87	2.61	0.44	1.55	1.76	1.44	0.94	1.16	0.35	0.4	2.17
966	4.02	4.06	4.54	2.76	3.16	2.83	3.16	5.14	1.21	2.8	2.84	3.57	2.03	2.72	2.29	1.53	4.58	2.35	2.33	2.69	1.46	1.83	1.25	2.04	2.89	0.45	1.71	1.79	1.54	0.96	1.28	0.38	0.42	2.38
967	3.65	3.64	4.12	2.68	3.04	2.58	2.88	4.65	1.11	2.56	2.54	3.21	1.83	2.5	2.1	1.4	4.24	2.19	2.13	2.49	1.67	1.98	1.2	1.93	2.84	0.41	1.61	1.63	1.42	0.86	1.25	0.38	0.39	2.31
968	3.81	3.66	4.05	2.85	3.59	2.4	2.96	4.5	1.12	2.5	2.84	3.13	1.76	3.06	2.3	1.68	4.17	1.92	1.78	2.15	1.87	2.09	1.06	1.79	2.68	0.35	1.5	1.38	1.3	0.74	1.17	0.34	0.34	2.17
969	3.97	3.68	3.98	3.02	4.14	2.22	3.04	4.35	1.13	2.44	3.14	3.05	1.69	3.62	2.5	1.96	4.1	1.62	1.43	1.79	1.82	2	0.9	1.63	2.46	0.29	1.39	1.12	1.16	0.61	1.07	0.3	0.29	1.97
970	3.54	3.24	3.51	2.92	3.94	1.93	2.61	3.65	1.03	2.05	2.81	2.62	1.47	3.3	2.28	1.81	3.6	1.25	1.05	1.37	1.75	1.83	0.69	1.32	2.03	0.22	1.13	0.84	0.94	0.47	0.87	0.23	0.22	1.62
971	2.99	2.68	2.88	2.82	3.72	1.59	2.16	2.92	0.89	1.66	2.46	2.17	1.22	2.96	2.06	1.64	2.95	0.86	0.67	0.93	1.43	1.46	0.47	0.99	1.53	0.15	0.86	0.55	0.7	0.32	0.65	0.16	0.15	1.21
972	3.35	2.99	3.48	3.59	4.32	2.1	2.69	3.01	1.54	2.15	2.71	2.91	1.72	4.07	2.69	2.1	3.58	0.56	0.32	0.57	1.37	1.37	0.31	0.83	1.31	0.08	0.75	0.29	0.56	0.19	0.55	0.12	0.1	1.02
973	3.23	2.76	3.42	3.89	4.78	2.29	2.6	2.91	1.53	2.07	2.51	2.92	1.69	4.2	3.04	2.22	3.64	0.38	0.12	0.34	1.33	1.32	0.25	0.7	1.19	0.04	0.65	0.13	0.42	0.09	0.5	0.12	0.08	0.9
974	3.41	2.88	3.72	4.25	5.33	2.64	2.67	3.03	1.59	2.1	2.57	3.07	1.79	4.43	3.43	2.39	3.89	0.38	0.12	0.34	1.33	1.32	0.25	0.7	1.19	0.04	0.65	0.13	0.42	0.09	0.5	0.12	0.08	0.9
975	4.54	3.95	5.2	5.69	6.92	4.12	3.79	3.82	2.54	3.02	3.3	4.37	2.89	6.26	5.14	3.92	5.37	0.76	0.53	0.64	1.36	1.53	0.87	1.11	1.55	0.3	1.02	0.4	0.87	0.57	1.02	1.04	1.07	1.34
976	5.44	4.71	6.27	7.32	8.59	5.16	4.76	4.78	3.14	3.69	3.82	5.39	3.7	6.98	6.32	5.02	6.49	1.14	0.94	0.94	1.39	1.74	1.49	1.52	1.91	0.56	1.39	0.67	1.32	1.05	1.54	1.96	2.06	1.78
977	6.34	5.47	7.34	8.95	10.26	6.2	5.73	5.74	3.74	4.36	4.34	6.41	4.51	7.7	7.5	6.12	7.61	1.52	1.35	1.24	1.42	1.95	2.11	1.93	2.27	0.82	1.76	0.94	1.77	1.53	2.06	2.88	3.05	2.22
978	6.79	5.87	7.83	9.31	10.97	7.01	6.14	6.14	3.97	4.67	4.55	6.81	4.99	8.31	8.54	7.14	8.21	1.9	1.76	1.54	1.45	2.16	2.73	2.34	2.63	1.08	2.13	1.21	2.22	2.01	2.58	3.8	4.04	2.66
979	7.35	6.4	8.43	9.7	11.73	7.99	6.62	6.61	4.29	5.08	4.88	7.41	5.58	9.06	9.85	8.3	8.89	2.28	2.17	1.84	1.48	2.37	3.35	2.75	2.99	1.34	2.5	1.48	2.67	2.49	3.1	4.72	5.03	3.1
980	7.71	6.81	8.71	9.48	11.74	8.6	7.01	6.9	4.55	5.44	5.14	7.84	6.05	9.56	10.77	9.29	9.27	2.28	2.17	1.84	1.48	2.37	3.35	2.75	2.99	1.34	2.5	1.48	2.67	2.49	3.1	4.72	5.03	3.1
981	7.62	6.78	8.63	9.21	11.46	8.54	6.84	6.62	4.54	5.28	5.11	7.74	6.03	9.44	10.74	9.27	9.06	2.19	2.14	1.76	1.21	2.09	3.29	2.58	2.71	1.33	2.34	1.45	2.57	2.47	2.98	4.69	5.01	2.89
982	7.42	6.64	8.4	8.94	11.16	8.44	6.65	6.31	4.5	5.12	5.05	7.63	5.97	9.3	10.71	9.23	8.69	2.1	2.11	1.68	0.94	1.81	3.23	2.41	2.43	1.32	2.18	1.42	2.47	2.45	2.86	4.66	4.99	2.68
983	6.69	6.06	7.82	8.42	10.19	8.27	6.1	5.66	4.35	4.78	4.39	7.24	5.78	8.38	10.29	8.78	8.05	2.01	2.08	1.6	0.67	1.53	3.17	2.24	2.15	1.31	2.02	1.39	2.37	2.43	2.74	4.63	4.97	2.47
984	5.96	5.48	7.24	7.9	9.22	8.1	5.55	5.01	4.2	4.44	3.73	6.85	5.59	7.46	9.87	8.33	7.41	1.92	2.05	1.52	0.4	1.25	3.11	2.07	1.87	1.3	1.86	1.36	2.27	2.41	2.62	4.6	4.95	2.26
985	5.82	5.36	7.06	7.65	9	8.04	5.51	4.91	4.16	4.43	3.7	6.81	5.55	7.42	9.87	8.31	7.2	1.9	2.05	1.5	0.15	1.05	3.1	2.05	1.8	1.3	1.85	1.35	2.25	2.4	2.6	4.6	4.95	2.2
986	5.8	5.36	7.04	7.4	8.8	8.03	5.49	4.84	4.16	4.42	3.69	6.79	5.54	7.4	9.87	8.31	7.14	1.9	2.05	1.5	0.15	1.05	3.1	2.05	1.8	1.3	1.85	1.35	2.25	2.4	2.6	4.6	4.95	2.2
987	5.19	4.74	6.13	6.35	7.95	7.44	4.81	4.58	3.49	3.83	3.22	5.9	5.02	6.29	9.33	7.98	6.31	1.9	2.05	1.5	0.15	1.05	3.1	2.05	1.8	1.3	1.85	1.35	2.25	2.4	2.6	4.6	4.95	2.2
988	5.08	4.67	5.91	6.02	7.44	7.18	4.77	4.58	3.48	3.82	3.2	5.76	5.03	6.18	9.07	7.99	6.11	1.9	2.05	1.5	0.15	1.05	3.1	2.05	1.8	1.3	1.85	1.35	2.25	2.4	2.6	4.6	4.95	2.2
989	4.97	4.6	5.69	5.69	6.93	6.92	4.73	4.58	3.47	3.81	3.18	5.62	5.04	6.07	8.81	8	5.91	1.9	2.05	1.5	0.15	1.05	3.1	2.05	1.8	1.3	1.85	1.35	2.25	2.4	2.6	4.6	4.95	2.2
990	3.8	3.45	4.18	4.25	5.33	5.36	3.57	3.84	2.48	2.81	2.37	4.13	3.94	4.22	6.96	6.51	4.4	1.52	1.64	1.2	0.12	0.84	2.48	1.64	1.44	1.04	1.48	1.08	1.8	1.92	2.08	3.68	3.96	1.76
991	2.79	2.56	3	2.59	3.61	4.15	2.53	2.81	1.79	2.04	1.73	2.91	3.02	3.36	5.51	5.27	3.2	1.14	1.23	0.9	0.09	0.63	1.86	1.23	1.08	0.78	1.11	0.81	1.35	1.44	1.56	2.76	2.97	1.32
992	1.78	1.67	1.82	0.93	1.89	2.94	1.49	1.78	1.1	1.27	1.09	1.69	2.1	2.5	4.06	4.03	2	0.76	0.82	0.6	0.06	0.42	1.24	0.82	0.72	0.52	0.74	0.54	0.9	0.96	1.04	1.84	1.98	0.88
993	1.22	1.14	1.22	0.54	1.13	1.96	1.01	1.31	0.78	0.86	0.76	1.09	1.51	1.75	2.75	2.87	1.32	0.38	0.41	0.3	0.03	0.21	0.62	0.41	0.36	0.26	0.37	0.27	0.45	0.48	0.52	0.92	0.99	0.44
994	0.66	0.61	0.62	0.15	0.37	0.98	0.53	0.84	0.46	0.45	0.43	0.49	0.92	1	1.44	1.71	0.64	0	0	0	0	0	0	0	0	0	0	0	0	0	0	0	0	0
995	0.28	0.2	0.32	0.12	0.16	0.36	0.12	0.48	0.2	0.08	0.16	0.04	0.44	0.48	0.52	0.72	0.2	0	0	0	0	0	0	0	0	0	0	0	0	0	0	0	0	0
996	0.28	0.2	0.32	0.12	0.16	0.36	0.12	0.48	0.2	0.08	0.16	0.04	0.44	0.48	0.52	0.72	0.2	0	0	0	0	0	0	0	0	0	0	0	0	0	0	0	0	0
997	0.28	0.2	0.32	0.12	0.16	0.36	0.12	0.48	0.2	0.08	0.16	0.04	0.44	0.48	0.52	0.72	0.2	0	0	0	0	0	0	0	0	0	0	0	0	0	0	0	0	0
998	0.28	0.2	0.32	0.12	0.16	0.36	0.12	0.48	0.2	0.08	0.16	0.04	0.44	0.48	0.52	0.72	0.2	0	0	0	0	0	0	0	0	0	0	0	0	0	0	0	0	0
999	0.28	0.2	0.32	0.12	0.16	0.36	0.12	0.48	0.2	0.08	0.16	0.04	0.44	0.48	0.52	0.72	0.2	0	0	0	0	0	0	0	0	0	0	0	0	0	0	0	0	0
1000	0.28	0.2	0.32	0.12	0.16	0.36	0.12	0.48	0.2	0.08	0.16	0.04	0.44	0.48	0.52	0.72	0.2	0	0	0	0	0	0	0	0	0	0	0	0	0	0	0	0	0
1001	0.28	0.2	0.32	0.12	0.16	0.36	0.12	0.48	0.2	0.08	0.16	0.04	0.44	0.48	0.52	0.72	0.2	0	0	0	0	0	0	0	0	0	0	0	0	0	0	0	0	0
1002	0.21	0.15	0.24	0.09	0.12	0.27	0.09	0.36	0.15	0.06	0.12	0.03	0.33	0.36	0.39	0.54	0.15	0	0	0	0	0	0	0	0	0	0	0	0	0	0	0	0	0
1003	0.14	0.1	0.16	0.06	0.08	0.18	0.06	0.24	0.1	0.04	0.08	0.02	0.22	0.24	0.26	0.36	0.1	0	0	0	0	0	0	0	0	0	0	0	0	0	0	0	0	0
1004	0.07	0.05	0.08	0.03	0.04	0.09	0.03	0.12	0.05	0.02	0.04	0.01	0.11	0.12	0.13	0.18	0.05	0	0	0	0	0	0	0	0	0	0	0	0	0	0	0	0	0

## Sheet: Figure S3
Figure S3. Region 28-966 overlay of IgA1 protease unrelaxed 3D models built in AlphaFold2. The models of A28–P1004 and MA28–P1004-LEH6 proteins are superimposed onto the model of ADC80147.1 protein (area A28–P1004 is shown) at area 28-966. The overlaid areas are colored green. Non-overlaid areas are colored red (ADC80147.1), blue (A28–P1004) and black (MA28–P1004-LEH6).

## Sheet: Figure S4
Figure S4. 2D charts of the distribution of amino acid residues included in the predicted conformational B-cell epitopes on the surface of the region A28–P1004 of IgA1 protease, with default thresholds.
aa number	DiscoTope 2.0		ElliPro		SEPPA 2.0 (mouse host, secreted antigen)		SEPPA 2.0 (human host, secreted antigen)
	Score*	Threshold = -3.7	Score	Threshold = 0.5	Score	Threshold = 0.16	Score	Threshold = 0.09
28	-14.751	-3.7	0.447	0.5	0.05	0.16	0.14	0.09
29	-10.793	-3.7	0.573	0.5	0.14	0.16	0.33	0.09
30	-9.261	-3.7	0.504	0.5	0	0.16	0	0.09
31	-4.942	-3.7	0.596	0.5	0.02	0.16	0.03	0.09
32	-2.584	-3.7	0.652	0.5	0.03	0.16	0.05	0.09
33	-2.321	-3.7	0.617	0.5	0.04	0.16	0.03	0.09
34	-6.408	-3.7	0.447	0.5	0.43	0.16	0.02	0.09
35	-5.28	-3.7	0.337	0.5	0.04	0.16	0.02	0.09
36	-5.954	-3.7	0.337	0.5	0.04	0.16	0.03	0.09
37	-6.721	-3.7	0.175	0.5	0.05	0.16	0.11	0.09
38	-9.826	-3.7	0.237	0.5	0.13	0.16	0.03	0.09
39	-14.914	-3.7	0.298	0.5	0	0.16	0	0.09
40	-12.516	-3.7	0.153	0.5	0.05	0.16	0.02	0.09
41	-11.035	-3.7	0.101	0.5	0.05	0.16	0.05	0.09
42	-15.689	-3.7	0.186	0.5	0	0.16	0	0.09
43	-20.025	-3.7	0.115	0.5	0	0.16	0	0.09
44	-15.925	-3.7	0.059	0.5	0.21	0.16	0.02	0.09
45	-13.588	-3.7	0.05	0.5	0.04	0.16	0.02	0.09
46	-12.261	-3.7	0.03	0.5	0.23	0.16	0.02	0.09
47	-9.591	-3.7	0.059	0.5	0.28	0.16	0.03	0.09
48	-6.305	-3.7	0.153	0.5	0.13	0.16	0.02	0.09
49	-10.677	-3.7	0.129	0.5	0.12	0.16	0.02	0.09
50	-9.174	-3.7	0.068	0.5	0.09	0.16	0.1	0.09
51	-11.193	-3.7	0.079	0.5	0.03	0.16	0.04	0.09
52	-6.176	-3.7	0.167	0.5	0.03	0.16	0.03	0.09
53	-8.641	-3.7	0.175	0.5	0.17	0.16	0.03	0.09
54	-7.596	-3.7	0.279	0.5	0.08	0.16	0.05	0.09
55	-4.322	-3.7	0.372	0.5	0.03	0.16	0.03	0.09
56	-8.576	-3.7	0.237	0.5	0.03	0.16	0.03	0.09
57	-4.791	-3.7	0.372	0.5	0.66	0.16	0.03	0.09
58	-9.483	-3.7	0.414	0.5	0	0.16	0	0.09
59	-2.78	-3.7	0.425	0.5	0.24	0.16	0.03	0.09
60	-1.344	-3.7	0.573	0.5	0.23	0.16	0.03	0.09
61	0.012	-3.7	0.561	0.5	0.04	0.16	0.03	0.09
62	1.776	-3.7	0.666	0.5	0.33	0.16	0.04	0.09
63	2.14	-3.7	0.561	0.5	0.17	0.16	0.05	0.09
64	1.699	-3.7	0.686	0.5	0.45	0.16	0.16	0.09
65	-0.931	-3.7	0.561	0.5	0.94	0.16	0.03	0.09
66	-4.068	-3.7	0.596	0.5	0.62	0.16	0.03	0.09
67	-5.77	-3.7	0.518	0.5	0.04	0.16	0.03	0.09
68	-6.826	-3.7	0.465	0.5	0.12	0.16	0.03	0.09
69	-12.626	-3.7	0.354	0.5	0.08	0.16	0.03	0.09
70	-13.457	-3.7	0.337	0.5	0.02	0.16	0.03	0.09
71	-6.252	-3.7	0.504	0.5	0.03	0.16	0.04	0.09
72	-5.743	-3.7	0.504	0.5	0.05	0.16	0.03	0.09
73	-13.532	-3.7	0.372	0.5	0.07	0.16	0.03	0.09
74	-9.984	-3.7	0.262	0.5	0.05	0.16	0.03	0.09
75	-16.077	-3.7	0.153	0.5	0.05	0.16	0.02	0.09
76	-18.403	-3.7	0.167	0.5	0.05	0.16	0.43	0.09
77	-15.548	-3.7	0.079	0.5	0.02	0.16	0.04	0.09
78	-21.691	-3.7	0.129	0.5	0.04	0.16	0.02	0.09
79	-17.179	-3.7	0.059	0.5	0.23	0.16	0.15	0.09
80	-18.444	-3.7	0.129	0.5	0.05	0.16	0.13	0.09
81	-19.961	-3.7	0.115	0.5	0	0.16	0	0.09
82	-16.927	-3.7	0.115	0.5	0.05	0.16	0.03	0.09
83	-13.788	-3.7	0.068	0.5	0.25	0.16	0.02	0.09
84	-7.205	-3.7	0.115	0.5	0.3	0.16	0.02	0.09
85	-12.01	-3.7	0.211	0.5	0.12	0.16	0.03	0.09
86	-17.714	-3.7	0.129	0.5	0.23	0.16	0.03	0.09
87	-15.178	-3.7	0.22	0.5	0.2	0.16	0.14	0.09
88	-12.937	-3.7	0.2	0.5	0.05	0.16	0.14	0.09
89	-19.23	-3.7	0.2	0.5	0	0.16	0	0.09
90	-15.502	-3.7	0.175	0.5	0	0.16	0	0.09
91	-14.715	-3.7	0.298	0.5	0.34	0.16	0.02	0.09
92	-12.752	-3.7	0.298	0.5	0.04	0.16	0.03	0.09
93	-12.78	-3.7	0.237	0.5	0.11	0.16	0.02	0.09
94	-11.096	-3.7	0.322	0.5	0.11	0.16	0.02	0.09
95	-9.709	-3.7	0.354	0.5	0.12	0.16	0.02	0.09
96	-13.736	-3.7	0.262	0.5	0	0.16	0	0.09
97	-11.819	-3.7	0.322	0.5	0	0.16	0	0.09
98	-11.194	-3.7	0.337	0.5	0.12	0.16	0.03	0.09
99	-10.273	-3.7	0.425	0.5	0	0.16	0	0.09
100	-1.6	-3.7	0.518	0.5	0.8	0.16	0.12	0.09
101	-1.04	-3.7	0.48	0.5	0.76	0.16	0.9	0.09
102	-6.42	-3.7	0.372	0.5	0.19	0.16	0.32	0.09
103	1.342	-3.7	0.465	0.5	0.22	0.16	0.14	0.09
104	1.325	-3.7	0.322	0.5	0.23	0.16	0.03	0.09
105	-5.463	-3.7	0.237	0.5	0.51	0.16	0.12	0.09
106	1.179	-3.7	0.298	0.5	0.07	0.16	0.02	0.09
107	-3.08	-3.7	0.186	0.5	0.03	0.16	0.02	0.09
108	-9.924	-3.7	0.144	0.5	0.09	0.16	0.02	0.09
109	-9.117	-3.7	0.101	0.5	0.26	0.16	0.02	0.09
110	-15.354	-3.7	0.084	0.5	0	0.16	0	0.09
111	-15.019	-3.7	0.03	0.5	0.26	0.16	0.03	0.09
112	-10.573	-3.7	0.025	0.5	0.74	0.16	0.02	0.09
113	-6.032	-3.7	0.068	0.5	0.75	0.16	0.02	0.09
114	-1.273	-3.7	0.084	0.5	0.21	0.16	0.02	0.09
115	0.788	-3.7	0.084	0.5	0.78	0.16	0.02	0.09
116	-4.168	-3.7	0.043	0.5	0.77	0.16	0.02	0.09
117	-2.291	-3.7	0.101	0.5	0.25	0.16	0.02	0.09
118	-7.229	-3.7	0.05	0.5	0.55	0.16	0.02	0.09
119	-4.217	-3.7	0.059	0.5	0.21	0.16	0.02	0.09
120	2.255	-3.7	0.115	0.5	0.04	0.16	0.02	0.09
121	1.596	-3.7	0.115	0.5	0.24	0.16	0.02	0.09
122	1.087	-3.7	0.167	0.5	0.1	0.16	0.02	0.09
123	-5.029	-3.7	0.101	0.5	0.05	0.16	0.02	0.09
124	-7.223	-3.7	0.068	0.5	0.25	0.16	0.02	0.09
125	-2.368	-3.7	0.167	0.5	0.03	0.16	0.02	0.09
126	-6.659	-3.7	0.144	0.5	0.36	0.16	0.03	0.09
127	-2.926	-3.7	0.237	0.5	0.03	0.16	0.02	0.09
128	-2.887	-3.7	0.298	0.5	0.03	0.16	0.02	0.09
129	-1.1	-3.7	0.372	0.5	0.03	0.16	0.02	0.09
130	-0.295	-3.7	0.392	0.5	0.02	0.16	0.02	0.09
131	0.46	-3.7	0.392	0.5	0.15	0.16	0.02	0.09
132	1.489	-3.7	0.465	0.5	0.03	0.16	0.03	0.09
133	4.296	-3.7	0.518	0.5	0.04	0.16	0.04	0.09
134	1.736	-3.7	0.652	0.5	0.03	0.16	0.06	0.09
135	6.415	-3.7	0.698	0.5	0.06	0.16	0.09	0.09
136	8.021	-3.7	0.652	0.5	0.05	0.16	0.09	0.09
137	8.807	-3.7	0.739	0.5	0.51	0.16	0.11	0.09
138	5.765	-3.7	0.755	0.5	0.2	0.16	0.1	0.09
139	5.887	-3.7	0.722	0.5	0.17	0.16	0.13	0.09
140	3.01	-3.7	0.666	0.5	0.15	0.16	0.11	0.09
141	5.873	-3.7	0.78	0.5	0.22	0.16	0.23	0.09
142	4.728	-3.7	0.825	0.5	0.98	0.16	0.09	0.09
143	5.444	-3.7	0.793	0.5	0.5	0.16	0.37	0.09
144	4.385	-3.7	0.825	0.5	0.8	0.16	0.07	0.09
145	4.247	-3.7	0.793	0.5	0.19	0.16	0.11	0.09
146	3.776	-3.7	0.698	0.5	0.4	0.16	0.09	0.09
147	-0.701	-3.7	0.722	0.5	0.14	0.16	0.06	0.09
148	-0.654	-3.7	0.698	0.5	0.19	0.16	0.06	0.09
149	1.79	-3.7	0.698	0.5	0.22	0.16	0.27	0.09
150	-2.753	-3.7	0.542	0.5	0.21	0.16	0.15	0.09
151	-5.321	-3.7	0.48	0.5	0	0.16	0	0.09
152	-4.948	-3.7	0.392	0.5	0.12	0.16	0.03	0.09
153	-6.164	-3.7	0.392	0.5	0	0.16	0	0.09
154	-5.835	-3.7	0.298	0.5	0	0.16	0	0.09
155	-6.363	-3.7	0.392	0.5	0	0.16	0	0.09
156	-6.859	-3.7	0.22	0.5	0	0.16	0	0.09
157	-6.075	-3.7	0.262	0.5	0.12	0.16	0.03	0.09
158	-9.924	-3.7	0.237	0.5	0.11	0.16	0.02	0.09
159	-13.603	-3.7	0.237	0.5	0.12	0.16	0.02	0.09
160	-14.741	-3.7	0.144	0.5	0.1	0.16	0.02	0.09
161	-15.612	-3.7	0.101	0.5	0	0.16	0	0.09
162	-17.764	-3.7	0.05	0.5	0.42	0.16	0.02	0.09
163	-17.525	-3.7	0.084	0.5	0.24	0.16	0.02	0.09
164	-16.565	-3.7	0.144	0.5	0.09	0.16	0.1	0.09
165	-16.247	-3.7	0.2	0.5	0.02	0.16	0.04	0.09
166	-17.301	-3.7	0.22	0.5	0.04	0.16	0.03	0.09
167	-13.599	-3.7	0.354	0.5	0.04	0.16	0.03	0.09
168	-12.351	-3.7	0.425	0.5	0.1	0.16	0.03	0.09
169	-11.363	-3.7	0.542	0.5	0.11	0.16	0.03	0.09
170	-5.608	-3.7	0.652	0.5	0.27	0.16	0.04	0.09
171	-7.548	-3.7	0.722	0.5	0.69	0.16	0.65	0.09
172	-3.621	-3.7	0.698	0.5	0.15	0.16	0.04	0.09
173	-4.1	-3.7	0.739	0.5	0.16	0.16	0.05	0.09
174	-2.103	-3.7	0.78	0.5	0.11	0.16	0.03	0.09
175	-3.961	-3.7	0.793	0.5	0.07	0.16	0.03	0.09
176	-0.1	-3.7	0.879	0.5	0.26	0.16	0.26	0.09
177	-3.259	-3.7	0.78	0.5	0.32	0.16	0.23	0.09
178	-9.289	-3.7	0.666	0.5	0	0.16	0	0.09
179	-3.07	-3.7	0.837	0.5	0.03	0.16	0.21	0.09
180	-1.633	-3.7	0.81	0.5	0.06	0.16	0.04	0.09
181	-3.008	-3.7	0.739	0.5	0.07	0.16	0.4	0.09
182	-0.763	-3.7	0.81	0.5	0.07	0.16	0.04	0.09
183	-2.897	-3.7	0.698	0.5	0.55	0.16	0.04	0.09
184	-10.05	-3.7	0.632	0.5	0	0.16	0	0.09
185	-10.246	-3.7	0.573	0.5	0.18	0.16	0.02	0.09
186	-15.531	-3.7	0.48	0.5	0.14	0.16	0.02	0.09
187	-20.171	-3.7	0.518	0.5	0.07	0.16	0.02	0.09
188	-21.813	-3.7	0.322	0.5	0	0.16	0	0.09
189	-22.968	-3.7	0.337	0.5	0	0.16	0	0.09
190	-22.377	-3.7	0.2	0.5	0	0.16	0	0.09
191	-21.039	-3.7	0.22	0.5	0	0.16	0	0.09
192	-15.57	-3.7	0.237	0.5	0.05	0.16	0.04	0.09
193	-13.13	-3.7	0.354	0.5	0	0.16	0	0.09
194	-6.795	-3.7	0.447	0.5	0.04	0.16	0.04	0.09
195	-8.502	-3.7	0.372	0.5	0.08	0.16	0.04	0.09
196	-6.847	-3.7	0.573	0.5	0.07	0.16	0.29	0.09
197	-2.559	-3.7	0.596	0.5	0.05	0.16	0.05	0.09
198	-3.641	-3.7	0.771	0.5	0.04	0.16	0.15	0.09
199	0.965	-3.7	0.793	0.5	0.07	0.16	0.21	0.09
200	4.474	-3.7	0.879	0.5	0.5	0.16	0.13	0.09
201	4.693	-3.7	0.948	0.5	0.3	0.16	0.18	0.09
202	4.11	-3.7	0.939	0.5	0.27	0.16	0.15	0.09
203	2.203	-3.7	0.851	0.5	0.16	0.16	0.15	0.09
204	-2.298	-3.7	0.739	0.5	0.07	0.16	0.1	0.09
205	-2.581	-3.7	0.666	0.5	0.03	0.16	0.04	0.09
206	-3.595	-3.7	0.596	0.5	0.08	0.16	0.05	0.09
207	-5.084	-3.7	0.48	0.5	0.07	0.16	0.18	0.09
208	-4.556	-3.7	0.414	0.5	0.04	0.16	0.04	0.09
209	-2.921	-3.7	0.48	0.5	0.09	0.16	0.05	0.09
210	-6.622	-3.7	0.337	0.5	0.04	0.16	0.05	0.09
211	-8.591	-3.7	0.262	0.5	0.04	0.16	0.06	0.09
212	-5.877	-3.7	0.279	0.5	0.04	0.16	0.02	0.09
213	-10.186	-3.7	0.22	0.5	0.05	0.16	0.02	0.09
214	-18.084	-3.7	0.167	0.5	0.03	0.16	0.03	0.09
215	-19.144	-3.7	0.237	0.5	0	0.16	0	0.09
216	-21.194	-3.7	0.237	0.5	0	0.16	0	0.09
217	-19.508	-3.7	0.337	0.5	0	0.16	0	0.09
218	-16.939	-3.7	0.465	0.5	0.03	0.16	0.15	0.09
219	-16.971	-3.7	0.518	0.5	0.02	0.16	0.12	0.09
220	-10.685	-3.7	0.666	0.5	0.14	0.16	0.23	0.09
221	-7.222	-3.7	0.722	0.5	0.16	0.16	0.02	0.09
222	-6.22	-3.7	0.81	0.5	0.41	0.16	0.07	0.09
223	-7.234	-3.7	0.771	0.5	0.2	0.16	0.03	0.09
224	-3.626	-3.7	0.851	0.5	0.22	0.16	0.09	0.09
225	-2.175	-3.7	0.865	0.5	0.05	0.16	0.07	0.09
226	-0.217	-3.7	0.907	0.5	0.29	0.16	0.08	0.09
227	3.509	-3.7	0.946	0.5	0.13	0.16	0.11	0.09
228	3.851	-3.7	0.931	0.5	0.08	0.16	0.13	0.09
229	-0.33	-3.7	0.865	0.5	0.04	0.16	0.19	0.09
230	1.939	-3.7	0.918	0.5	0.1	0.16	0.21	0.09
231	0.962	-3.7	0.837	0.5	0.03	0.16	0.11	0.09
232	0.123	-3.7	0.825	0.5	0.32	0.16	0.07	0.09
233	-2.663	-3.7	0.666	0.5	0.52	0.16	0.09	0.09
234	-6.39	-3.7	0.698	0.5	0.04	0.16	0.06	0.09
235	-11.082	-3.7	0.632	0.5	0	0.16	0	0.09
236	-10.514	-3.7	0.698	0.5	0.16	0.16	0.02	0.09
237	-11.126	-3.7	0.632	0.5	0.12	0.16	0.06	0.09
238	-7.55	-3.7	0.793	0.5	0.18	0.16	0.07	0.09
239	0.372	-3.7	0.879	0.5	0.44	0.16	0.1	0.09
240	0.343	-3.7	0.879	0.5	0.05	0.16	0.23	0.09
241	3.851	-3.7	0.939	0.5	0.1	0.16	0.38	0.09
242	3.599	-3.7	0.939	0.5	0.06	0.16	0.12	0.09
243	4.88	-3.7	0.933	0.5	0.6	0.16	0.83	0.09
244	1.72	-3.7	0.894	0.5	0.05	0.16	0.14	0.09
245	4.502	-3.7	0.933	0.5	0.07	0.16	0.46	0.09
246	3.241	-3.7	0.907	0.5	0.11	0.16	0.13	0.09
247	5.542	-3.7	0.933	0.5	0.29	0.16	0.42	0.09
248	3.121	-3.7	0.907	0.5	0.17	0.16	0.09	0.09
249	-2.027	-3.7	0.793	0.5	0.12	0.16	0.34	0.09
250	0.122	-3.7	0.81	0.5	0.06	0.16	0.1	0.09
251	1.377	-3.7	0.874	0.5	0.17	0.16	0.07	0.09
252	-5.027	-3.7	0.771	0.5	0.44	0.16	0.19	0.09
253	-7.288	-3.7	0.666	0.5	0	0.16	0	0.09
254	-3.938	-3.7	0.722	0.5	0.11	0.16	0.06	0.09
255	-3.8	-3.7	0.739	0.5	0.17	0.16	0.05	0.09
256	-8.28	-3.7	0.573	0.5	0.15	0.16	0.03	0.09
257	-9.242	-3.7	0.48	0.5	0.15	0.16	0.03	0.09
258	-12.536	-3.7	0.372	0.5	0.04	0.16	0.03	0.09
259	-11.399	-3.7	0.542	0.5	0	0.16	0	0.09
260	-15.329	-3.7	0.447	0.5	0	0.16	0	0.09
261	-14.599	-3.7	0.596	0.5	0.05	0.16	0.32	0.09
262	-16.473	-3.7	0.48	0.5	0	0.16	0	0.09
263	-12.2	-3.7	0.504	0.5	0.02	0.16	0.35	0.09
264	-8.195	-3.7	0.542	0.5	0.05	0.16	0.46	0.09
265	-10.023	-3.7	0.372	0.5	0.21	0.16	0.04	0.09
266	-15.732	-3.7	0.354	0.5	0.06	0.16	0.03	0.09
267	-11.876	-3.7	0.392	0.5	0.07	0.16	0.31	0.09
268	-13.938	-3.7	0.298	0.5	0	0.16	0	0.09
269	-19.948	-3.7	0.298	0.5	0	0.16	0	0.09
270	-20.261	-3.7	0.262	0.5	0	0.16	0	0.09
271	-22.439	-3.7	0.414	0.5	0	0.16	0	0.09
272	-22.506	-3.7	0.279	0.5	0	0.16	0	0.09
273	-20.078	-3.7	0.447	0.5	0	0.16	0	0.09
274	-15.189	-3.7	0.447	0.5	0.05	0.16	0.02	0.09
275	-9.787	-3.7	0.561	0.5	0.54	0.16	0.03	0.09
276	-5.574	-3.7	0.632	0.5	0.15	0.16	0.03	0.09
277	-2.46	-3.7	0.722	0.5	0.21	0.16	0.04	0.09
278	-6.796	-3.7	0.542	0.5	0.39	0.16	0.03	0.09
279	-4.415	-3.7	0.518	0.5	0.31	0.16	0.03	0.09
280	-10.173	-3.7	0.392	0.5	0.04	0.16	0.02	0.09
281	-16.428	-3.7	0.298	0.5	0.12	0.16	0.03	0.09
282	-15.29	-3.7	0.392	0.5	0	0.16	0	0.09
283	-17.988	-3.7	0.337	0.5	0	0.16	0	0.09
284	-17.724	-3.7	0.48	0.5	0	0.16	0	0.09
285	-15.455	-3.7	0.414	0.5	0	0.16	0	0.09
286	-15.416	-3.7	0.414	0.5	0	0.16	0	0.09
287	-15.959	-3.7	0.465	0.5	0.02	0.16	0.06	0.09
288	-11.306	-3.7	0.561	0.5	0.14	0.16	0.06	0.09
289	-7.61	-3.7	0.686	0.5	0.16	0.16	0.12	0.09
290	-5.45	-3.7	0.652	0.5	0.05	0.16	0.07	0.09
291	-1.646	-3.7	0.78	0.5	0.46	0.16	0.91	0.09
292	0.31	-3.7	0.755	0.5	0.04	0.16	0.91	0.09
293	-1.624	-3.7	0.722	0.5	0.03	0.16	0.35	0.09
294	3.098	-3.7	0.894	0.5	0.06	0.16	0.93	0.09
295	0.689	-3.7	0.894	0.5	0.41	0.16	0.4	0.09
296	-0.001	-3.7	0.837	0.5	0.07	0.16	0.38	0.09
297	-6.191	-3.7	0.771	0.5	0.43	0.16	0.26	0.09
298	-5.411	-3.7	0.755	0.5	0.37	0.16	0.06	0.09
299	-11.688	-3.7	0.596	0.5	0	0.16	0	0.09
300	-11.511	-3.7	0.652	0.5	0.75	0.16	0.06	0.09
301	-13.778	-3.7	0.504	0.5	0	0.16	0	0.09
302	-10.062	-3.7	0.542	0.5	0	0.16	0	0.09
303	-8.493	-3.7	0.596	0.5	0	0.16	0	0.09
304	-8.128	-3.7	0.48	0.5	0.05	0.16	0.02	0.09
305	-4.306	-3.7	0.596	0.5	0.07	0.16	0.06	0.09
306	-4.318	-3.7	0.632	0.5	0.04	0.16	0.03	0.09
307	-0.378	-3.7	0.739	0.5	0.06	0.16	0.03	0.09
308	-2.284	-3.7	0.573	0.5	0.03	0.16	0.02	0.09
309	-5.992	-3.7	0.518	0.5	0	0.16	0	0.09
310	-4.237	-3.7	0.632	0.5	0.05	0.16	0.03	0.09
311	0.217	-3.7	0.686	0.5	0.04	0.16	0.03	0.09
312	-3.794	-3.7	0.518	0.5	0.03	0.16	0.02	0.09
313	-4.923	-3.7	0.504	0.5	0.38	0.16	0.02	0.09
314	-1.042	-3.7	0.698	0.5	0.05	0.16	0.03	0.09
315	-0.376	-3.7	0.596	0.5	0.16	0.16	0.02	0.09
316	-5.182	-3.7	0.518	0.5	0.16	0.16	0.02	0.09
317	-2.474	-3.7	0.632	0.5	0.17	0.16	0.03	0.09
318	-5.675	-3.7	0.739	0.5	0.06	0.16	0.03	0.09
319	-3.07	-3.7	0.739	0.5	0.03	0.16	0.03	0.09
320	-2.332	-3.7	0.78	0.5	0.03	0.16	0.03	0.09
321	-5.419	-3.7	0.81	0.5	0.05	0.16	0.03	0.09
322	-0.666	-3.7	0.894	0.5	0.07	0.16	0.04	0.09
323	-2.236	-3.7	0.918	0.5	0.11	0.16	0.05	0.09
324	-0.613	-3.7	0.931	0.5	0.13	0.16	0.05	0.09
325	-1.489	-3.7	0.923	0.5	0.09	0.16	0.05	0.09
326	-1.673	-3.7	0.933	0.5	0.67	0.16	0.04	0.09
327	-5.508	-3.7	0.874	0.5	0.54	0.16	0.03	0.09
328	-2.879	-3.7	0.923	0.5	0.08	0.16	0.03	0.09
329	-4.44	-3.7	0.771	0.5	0	0.16	0	0.09
330	-1.466	-3.7	0.894	0.5	0.17	0.16	0.03	0.09
331	-2.269	-3.7	0.851	0.5	0.17	0.16	0.03	0.09
332	-1.694	-3.7	0.907	0.5	0.24	0.16	0.04	0.09
333	-0.163	-3.7	0.894	0.5	0.87	0.16	0.05	0.09
334	-0.204	-3.7	0.81	0.5	0.51	0.16	0.04	0.09
335	-1.883	-3.7	0.739	0.5	0.09	0.16	0.04	0.09
336	-1.085	-3.7	0.825	0.5	0.4	0.16	0.03	0.09
337	-4.22	-3.7	0.81	0.5	0.07	0.16	0.03	0.09
338	-1.367	-3.7	0.907	0.5	0.09	0.16	0.03	0.09
339	-5.694	-3.7	0.825	0.5	0.16	0.16	0.02	0.09
340	-3.393	-3.7	0.923	0.5	0.04	0.16	0.03	0.09
341	-1.885	-3.7	0.923	0.5	0.05	0.16	0.04	0.09
342	-4.774	-3.7	0.851	0.5	0.05	0.16	0.03	0.09
343	-2.229	-3.7	0.81	0.5	0.03	0.16	0.03	0.09
344	-5.224	-3.7	0.739	0.5	0.05	0.16	0.03	0.09
345	-2.45	-3.7	0.686	0.5	0.18	0.16	0.03	0.09
346	-2.885	-3.7	0.666	0.5	0.06	0.16	0.02	0.09
347	-1.838	-3.7	0.617	0.5	0.19	0.16	0.03	0.09
348	0.931	-3.7	0.652	0.5	0.05	0.16	0.03	0.09
349	3.35	-3.7	0.573	0.5	0.06	0.16	0.03	0.09
350	2.813	-3.7	0.425	0.5	0.04	0.16	0.03	0.09
351	4.323	-3.7	0.542	0.5	0.05	0.16	0.03	0.09
352	1.719	-3.7	0.573	0.5	0.04	0.16	0.03	0.09
353	-2.044	-3.7	0.465	0.5	0.16	0.16	0.03	0.09
354	0.186	-3.7	0.48	0.5	0.14	0.16	0.02	0.09
355	-1.264	-3.7	0.617	0.5	0.04	0.16	0.03	0.09
356	-4.746	-3.7	0.542	0.5	0	0.16	0	0.09
357	-4.303	-3.7	0.632	0.5	0.13	0.16	0.02	0.09
358	-6.991	-3.7	0.518	0.5	0.13	0.16	0.02	0.09
359	-7.438	-3.7	0.632	0.5	0	0.16	0	0.09
360	-6.445	-3.7	0.666	0.5	0.14	0.16	0.02	0.09
361	-6.944	-3.7	0.698	0.5	0	0.16	0	0.09
362	-2.046	-3.7	0.81	0.5	0.55	0.16	0.03	0.09
363	-1.644	-3.7	0.851	0.5	0.09	0.16	0.06	0.09
364	-2.261	-3.7	0.851	0.5	0.11	0.16	0.11	0.09
365	-4.516	-3.7	0.837	0.5	0.63	0.16	0.04	0.09
366	-3.401	-3.7	0.865	0.5	0.07	0.16	0.03	0.09
367	-8.314	-3.7	0.771	0.5	0	0.16	0	0.09
368	-4.083	-3.7	0.865	0.5	0.03	0.16	0.02	0.09
369	-5.242	-3.7	0.78	0.5	0	0.16	0	0.09
370	-1.787	-3.7	0.894	0.5	0.04	0.16	0.03	0.09
371	-1.959	-3.7	0.851	0.5	0.17	0.16	0.03	0.09
372	-2.651	-3.7	0.755	0.5	0.2	0.16	0.03	0.09
373	-5.166	-3.7	0.686	0.5	0.37	0.16	0.02	0.09
374	-2.854	-3.7	0.573	0.5	0.16	0.16	0.02	0.09
375	-6.002	-3.7	0.542	0.5	0	0.16	0	0.09
376	-4.418	-3.7	0.447	0.5	0.16	0.16	0.02	0.09
377	-7.556	-3.7	0.414	0.5	0	0.16	0	0.09
378	-7.932	-3.7	0.465	0.5	0	0.16	0	0.09
379	-9.216	-3.7	0.48	0.5	0	0.16	0	0.09
380	-10.483	-3.7	0.518	0.5	0	0.16	0	0.09
381	-10.55	-3.7	0.504	0.5	0.1	0.16	0.02	0.09
382	-9.965	-3.7	0.596	0.5	0	0.16	0	0.09
383	-6.101	-3.7	0.632	0.5	0.51	0.16	0.03	0.09
384	-6.165	-3.7	0.698	0.5	0.51	0.16	0.03	0.09
385	-4.623	-3.7	0.755	0.5	0.09	0.16	0.03	0.09
386	-7.737	-3.7	0.755	0.5	0.11	0.16	0.02	0.09
387	-6.31	-3.7	0.78	0.5	0.05	0.16	0.03	0.09
388	-9.13	-3.7	0.698	0.5	0	0.16	0	0.09
389	-5.568	-3.7	0.851	0.5	0.1	0.16	0.09	0.09
390	-3.877	-3.7	0.851	0.5	0.04	0.16	0.03	0.09
391	-1.36	-3.7	0.923	0.5	0.24	0.16	0.03	0.09
392	1.362	-3.7	0.879	0.5	0.26	0.16	0.03	0.09
393	-0.658	-3.7	0.837	0.5	0.15	0.16	0.03	0.09
394	1.473	-3.7	0.825	0.5	0.21	0.16	0.03	0.09
395	-3.939	-3.7	0.78	0.5	0.19	0.16	0.02	0.09
396	-2.997	-3.7	0.666	0.5	0.26	0.16	0.02	0.09
397	-6.015	-3.7	0.518	0.5	0	0.16	0	0.09
398	-5.493	-3.7	0.48	0.5	0.11	0.16	0.02	0.09
399	-7.879	-3.7	0.392	0.5	0	0.16	0	0.09
400	-11.19	-3.7	0.322	0.5	0	0.16	0	0.09
401	-12.802	-3.7	0.372	0.5	0	0.16	0	0.09
402	-12.995	-3.7	0.392	0.5	0	0.16	0	0.09
403	-12.699	-3.7	0.392	0.5	0.49	0.16	0.02	0.09
404	-11.838	-3.7	0.447	0.5	0	0.16	0	0.09
405	-8.29	-3.7	0.518	0.5	0.58	0.16	0.03	0.09
406	-4.32	-3.7	0.48	0.5	0.66	0.16	0.03	0.09
407	-3.302	-3.7	0.617	0.5	0.63	0.16	0.03	0.09
408	-7.841	-3.7	0.632	0.5	0.23	0.16	0.04	0.09
409	-6.989	-3.7	0.632	0.5	0.46	0.16	0.03	0.09
410	-9.852	-3.7	0.573	0.5	0	0.16	0	0.09
411	-6.518	-3.7	0.686	0.5	0.41	0.16	0.03	0.09
412	-8.91	-3.7	0.561	0.5	0	0.16	0	0.09
413	-5.594	-3.7	0.755	0.5	0.14	0.16	0.03	0.09
414	-7.012	-3.7	0.652	0.5	0.13	0.16	0.02	0.09
415	-4.094	-3.7	0.652	0.5	0.16	0.16	0.02	0.09
416	-5.434	-3.7	0.48	0.5	0.18	0.16	0.02	0.09
417	-1.505	-3.7	0.504	0.5	0.22	0.16	0.02	0.09
418	2.431	-3.7	0.48	0.5	0.67	0.16	0.02	0.09
419	2.486	-3.7	0.354	0.5	0.06	0.16	0.03	0.09
420	-6.124	-3.7	0.372	0.5	0.55	0.16	0.02	0.09
421	-7.952	-3.7	0.186	0.5	0.08	0.16	0.02	0.09
422	-10.816	-3.7	0.322	0.5	0	0.16	0	0.09
423	-12.839	-3.7	0.237	0.5	0.35	0.16	0.02	0.09
424	-15.37	-3.7	0.262	0.5	0	0.16	0	0.09
425	-15.371	-3.7	0.237	0.5	0.38	0.16	0.02	0.09
426	-13.796	-3.7	0.298	0.5	0.51	0.16	0.03	0.09
427	-8.189	-3.7	0.322	0.5	0.63	0.16	0.02	0.09
428	-10.191	-3.7	0.392	0.5	0.57	0.16	0.03	0.09
429	-8.622	-3.7	0.465	0.5	0.21	0.16	0.02	0.09
430	-10.458	-3.7	0.425	0.5	0	0.16	0	0.09
431	-7.152	-3.7	0.596	0.5	0.16	0.16	0.02	0.09
432	-10.001	-3.7	0.518	0.5	0.16	0.16	0.02	0.09
433	-4.005	-3.7	0.722	0.5	0.17	0.16	0.03	0.09
434	-6.08	-3.7	0.722	0.5	0.16	0.16	0.03	0.09
435	-1.038	-3.7	0.793	0.5	0.37	0.16	0.03	0.09
436	-1.056	-3.7	0.698	0.5	0.19	0.16	0.03	0.09
437	-1.057	-3.7	0.652	0.5	0.18	0.16	0.03	0.09
438	-7.048	-3.7	0.518	0.5	0.38	0.16	0.02	0.09
439	-2.053	-3.7	0.542	0.5	0.53	0.16	0.02	0.09
440	-6.364	-3.7	0.392	0.5	0	0.16	0	0.09
441	-5.935	-3.7	0.262	0.5	0.03	0.16	0.77	0.09
442	-11.42	-3.7	0.22	0.5	0.02	0.16	0.02	0.09
443	-12.424	-3.7	0.129	0.5	0.43	0.16	0.02	0.09
444	-13.895	-3.7	0.153	0.5	0	0.16	0	0.09
445	-13.586	-3.7	0.115	0.5	0	0.16	0	0.09
446	-11.612	-3.7	0.175	0.5	0.05	0.16	0.03	0.09
447	-11.098	-3.7	0.22	0.5	0.08	0.16	0.03	0.09
448	-9.805	-3.7	0.322	0.5	0.12	0.16	0.02	0.09
449	-13.302	-3.7	0.298	0.5	0	0.16	0	0.09
450	-10.009	-3.7	0.447	0.5	0.12	0.16	0.02	0.09
451	-11.521	-3.7	0.414	0.5	0	0.16	0	0.09
452	-6.869	-3.7	0.632	0.5	0.17	0.16	0.04	0.09
453	-7.215	-3.7	0.632	0.5	0.11	0.16	0.03	0.09
454	-1.916	-3.7	0.771	0.5	0.14	0.16	0.04	0.09
455	-0.215	-3.7	0.825	0.5	0.2	0.16	0.05	0.09
456	-0.009	-3.7	0.865	0.5	0.29	0.16	0.05	0.09
457	3.14	-3.7	0.933	0.5	0.48	0.16	0.04	0.09
458	4.012	-3.7	0.907	0.5	0.91	0.16	0.04	0.09
459	3.639	-3.7	0.879	0.5	0.51	0.16	0.07	0.09
460	1.546	-3.7	0.793	0.5	0.39	0.16	0.05	0.09
461	-2.724	-3.7	0.652	0.5	0.15	0.16	0.03	0.09
462	-4.342	-3.7	0.518	0.5	0.14	0.16	0.03	0.09
463	-7.024	-3.7	0.465	0.5	0	0.16	0	0.09
464	-8.298	-3.7	0.372	0.5	0	0.16	0	0.09
465	-2.271	-3.7	0.354	0.5	0.47	0.16	0.03	0.09
466	-5.191	-3.7	0.2	0.5	0.33	0.16	0.02	0.09
467	-10.469	-3.7	0.175	0.5	0	0.16	0	0.09
468	-12.781	-3.7	0.101	0.5	0	0.16	0	0.09
469	-13.27	-3.7	0.079	0.5	0	0.16	0	0.09
470	-12.419	-3.7	0.05	0.5	0	0.16	0	0.09
471	-13.102	-3.7	0.05	0.5	0.44	0.16	0.02	0.09
472	-9.872	-3.7	0.05	0.5	0.07	0.16	0.02	0.09
473	-10.331	-3.7	0.115	0.5	0.06	0.16	0.02	0.09
474	-12.84	-3.7	0.129	0.5	0	0.16	0	0.09
475	-10.522	-3.7	0.186	0.5	0.06	0.16	0.02	0.09
476	-13.599	-3.7	0.211	0.5	0	0.16	0	0.09
477	-9.632	-3.7	0.337	0.5	0.06	0.16	0.02	0.09
478	-9.627	-3.7	0.354	0.5	0	0.16	0	0.09
479	-6.883	-3.7	0.573	0.5	0.1	0.16	0.02	0.09
480	-6.357	-3.7	0.542	0.5	0.17	0.16	0.03	0.09
481	-5.844	-3.7	0.48	0.5	0.18	0.16	0.03	0.09
482	-3.596	-3.7	0.596	0.5	0.21	0.16	0.03	0.09
483	-7.245	-3.7	0.504	0.5	0.13	0.16	0.02	0.09
484	-8.236	-3.7	0.337	0.5	0.15	0.16	0.02	0.09
485	-3.856	-3.7	0.354	0.5	0.15	0.16	0.04	0.09
486	-7.506	-3.7	0.237	0.5	0.03	0.16	0.04	0.09
487	-4.001	-3.7	0.237	0.5	0.06	0.16	0.15	0.09
488	-5.365	-3.7	0.237	0.5	0.03	0.16	0.04	0.09
489	-10.485	-3.7	0.153	0.5	0.05	0.16	0.05	0.09
490	-9.177	-3.7	0.084	0.5	0.03	0.16	0.02	0.09
491	-11.386	-3.7	0.043	0.5	0.19	0.16	0.04	0.09
492	-12.211	-3.7	0.017	0.5	0	0.16	0	0.09
493	-13.092	-3.7	0.013	0.5	0.2	0.16	0.02	0.09
494	-13.485	-3.7	0.017	0.5	0.11	0.16	0.02	0.09
495	-11.309	-3.7	0.03	0.5	0	0.16	0	0.09
496	-12.542	-3.7	0.05	0.5	0.06	0.16	0.02	0.09
497	-11.676	-3.7	0.095	0.5	0.02	0.16	0.4	0.09
498	-14.52	-3.7	0.153	0.5	0	0.16	0	0.09
499	-11.927	-3.7	0.262	0.5	0.02	0.16	0.04	0.09
500	-12.606	-3.7	0.322	0.5	0	0.16	0	0.09
501	-6.733	-3.7	0.425	0.5	0.03	0.16	0.03	0.09
502	-7.071	-3.7	0.465	0.5	0.03	0.16	0.08	0.09
503	-9.2	-3.7	0.425	0.5	0.03	0.16	0.02	0.09
504	-8.631	-3.7	0.425	0.5	0.04	0.16	0.03	0.09
505	-14.123	-3.7	0.279	0.5	0.02	0.16	0.02	0.09
506	-10.861	-3.7	0.337	0.5	0.15	0.16	0.03	0.09
507	-13.677	-3.7	0.186	0.5	0.02	0.16	0.02	0.09
508	-11.385	-3.7	0.262	0.5	0.03	0.16	0.02	0.09
509	-11.659	-3.7	0.101	0.5	0.05	0.16	0.02	0.09
510	-15.063	-3.7	0.068	0.5	0.02	0.16	0.03	0.09
511	-9.36	-3.7	0.084	0.5	0.11	0.16	0.03	0.09
512	-12.345	-3.7	0.013	0.5	0	0.16	0	0.09
513	-10.071	-3.7	0.007	0.5	0.19	0.16	0.02	0.09
514	-10.08	-3.7	0.001	0.5	0.72	0.16	0.02	0.09
515	-11.103	-3.7	0	0.5	0.53	0.16	0.02	0.09
516	-12.693	-3.7	0.012	0.5	0.03	0.16	0.04	0.09
517	-13.905	-3.7	0.017	0.5	0	0.16	0	0.09
518	-14.473	-3.7	0.046	0.5	0.08	0.16	0.02	0.09
519	-15.953	-3.7	0.084	0.5	0	0.16	0	0.09
520	-12.525	-3.7	0.167	0.5	0	0.16	0	0.09
521	-10.054	-3.7	0.298	0.5	0.02	0.16	0.03	0.09
522	-6.013	-3.7	0.298	0.5	0.02	0.16	0.03	0.09
523	-5.885	-3.7	0.48	0.5	0.15	0.16	0.05	0.09
524	-1.845	-3.7	0.518	0.5	0.13	0.16	0.05	0.09
525	-0.982	-3.7	0.617	0.5	0.44	0.16	0.07	0.09
526	-4.37	-3.7	0.573	0.5	0.04	0.16	0.11	0.09
527	-8.256	-3.7	0.425	0.5	0.04	0.16	0.04	0.09
528	-13.133	-3.7	0.279	0.5	0	0.16	0	0.09
529	-13.246	-3.7	0.322	0.5	0.03	0.16	0.02	0.09
530	-18.06	-3.7	0.186	0.5	0	0.16	0	0.09
531	-13.948	-3.7	0.279	0.5	0.03	0.16	0.02	0.09
532	-17.334	-3.7	0.175	0.5	0.03	0.16	0.02	0.09
533	-10.938	-3.7	0.322	0.5	0.06	0.16	0.02	0.09
534	-11.221	-3.7	0.262	0.5	0.19	0.16	0.04	0.09
535	-6.858	-3.7	0.237	0.5	0.16	0.16	0.06	0.09
536	-2.542	-3.7	0.425	0.5	0.17	0.16	0.03	0.09
537	-4.315	-3.7	0.425	0.5	0.05	0.16	0.09	0.09
538	-0.73	-3.7	0.561	0.5	0.44	0.16	0.02	0.09
539	1.587	-3.7	0.666	0.5	0.08	0.16	0.03	0.09
540	5.445	-3.7	0.78	0.5	0.37	0.16	0.04	0.09
541	3.185	-3.7	0.755	0.5	0.06	0.16	0.04	0.09
542	4.844	-3.7	0.865	0.5	0.06	0.16	0.07	0.09
543	3.35	-3.7	0.739	0.5	0.5	0.16	0.03	0.09
544	1.646	-3.7	0.698	0.5	0.06	0.16	0.13	0.09
545	4.708	-3.7	0.739	0.5	0.59	0.16	0.08	0.09
546	3.083	-3.7	0.825	0.5	0.16	0.16	0.52	0.09
547	5.639	-3.7	0.81	0.5	0.61	0.16	0.07	0.09
548	6.802	-3.7	0.894	0.5	0.45	0.16	0.03	0.09
549	5.329	-3.7	0.851	0.5	0.77	0.16	0.03	0.09
550	6.826	-3.7	0.944	0.5	0.48	0.16	0.03	0.09
551	7.39	-3.7	0.944	0.5	0.17	0.16	0.29	0.09
552	7.326	-3.7	0.948	0.5	0.12	0.16	0.93	0.09
553	7.369	-3.7	0.954	0.5	0.52	0.16	0.94	0.09
554	6.873	-3.7	0.961	0.5	0.22	0.16	0.46	0.09
555	5.918	-3.7	0.961	0.5	0.43	0.16	0.95	0.09
556	5.403	-3.7	0.966	0.5	0.03	0.16	0.12	0.09
557	4.598	-3.7	0.968	0.5	0.03	0.16	0.95	0.09
558	3.988	-3.7	0.97	0.5	0.04	0.16	0.08	0.09
559	4.053	-3.7	0.965	0.5	0.16	0.16	0.28	0.09
560	4.254	-3.7	0.959	0.5	0.16	0.16	0.37	0.09
561	5	-3.7	0.954	0.5	0.16	0.16	0.33	0.09
562	5.886	-3.7	0.907	0.5	0.17	0.16	0.9	0.09
563	6.325	-3.7	0.948	0.5	0.13	0.16	0.3	0.09
564	7.182	-3.7	0.879	0.5	0.16	0.16	0.93	0.09
565	6.962	-3.7	0.837	0.5	0.81	0.16	0.06	0.09
566	6.519	-3.7	0.918	0.5	0.16	0.16	0.04	0.09
567	6.543	-3.7	0.78	0.5	0.2	0.16	0.14	0.09
568	3.853	-3.7	0.722	0.5	0.6	0.16	0.71	0.09
569	5.557	-3.7	0.698	0.5	0.32	0.16	0.52	0.09
570	6.976	-3.7	0.518	0.5	0.15	0.16	0.67	0.09
571	7.282	-3.7	0.561	0.5	0.41	0.16	0.11	0.09
572	3.851	-3.7	0.666	0.5	0.37	0.16	0.03	0.09
573	4.003	-3.7	0.596	0.5	0.41	0.16	0.03	0.09
574	3.244	-3.7	0.698	0.5	0	0.16	0	0.09
575	5.295	-3.7	0.686	0.5	0	0.16	0	0.09
576	6.751	-3.7	0.907	0.5	0.22	0.16	0.03	0.09
577	5.318	-3.7	0.865	0.5	0.46	0.16	0.03	0.09
578	6.103	-3.7	0.923	0.5	0.81	0.16	0.04	0.09
579	6.234	-3.7	0.948	0.5	0.14	0.16	0.03	0.09
580	5.538	-3.7	0.865	0.5	0.09	0.16	0.03	0.09
581	5.367	-3.7	0.825	0.5	0.12	0.16	0.03	0.09
582	2.927	-3.7	0.722	0.5	0.09	0.16	0.03	0.09
583	3.107	-3.7	0.518	0.5	0.36	0.16	0.03	0.09
584	4.689	-3.7	0.447	0.5	0.04	0.16	0.02	0.09
585	4.119	-3.7	0.354	0.5	0.04	0.16	0.02	0.09
586	3.276	-3.7	0.211	0.5	0.06	0.16	0.03	0.09
587	2.849	-3.7	0.279	0.5	0.07	0.16	0.02	0.09
588	4.069	-3.7	0.392	0.5	0.05	0.16	0.02	0.09
589	8.758	-3.7	0.504	0.5	0.06	0.16	0.02	0.09
590	6.936	-3.7	0.617	0.5	0.09	0.16	0.08	0.09
591	7.583	-3.7	0.652	0.5	0.45	0.16	0.04	0.09
592	5.122	-3.7	0.617	0.5	0.47	0.16	0.04	0.09
593	7.306	-3.7	0.666	0.5	0.12	0.16	0.03	0.09
594	5.27	-3.7	0.739	0.5	0.33	0.16	0.03	0.09
595	4.132	-3.7	0.698	0.5	0.05	0.16	0.03	0.09
596	5.931	-3.7	0.851	0.5	0.06	0.16	0.05	0.09
597	3.542	-3.7	0.879	0.5	0.18	0.16	0.26	0.09
598	3.734	-3.7	0.793	0.5	0.18	0.16	0.28	0.09
599	3.271	-3.7	0.698	0.5	0.07	0.16	0.03	0.09
600	2.634	-3.7	0.632	0.5	0.05	0.16	0.03	0.09
601	2.491	-3.7	0.48	0.5	0.04	0.16	0.02	0.09
602	3.789	-3.7	0.518	0.5	0.04	0.16	0.02	0.09
603	5.211	-3.7	0.392	0.5	0.04	0.16	0.02	0.09
604	5.561	-3.7	0.447	0.5	0.04	0.16	0.02	0.09
605	4.026	-3.7	0.573	0.5	0	0.16	0	0.09
606	1.933	-3.7	0.518	0.5	0.05	0.16	0.02	0.09
607	4.002	-3.7	0.722	0.5	0.08	0.16	0.03	0.09
608	1.415	-3.7	0.632	0.5	0.05	0.16	0.02	0.09
609	4.045	-3.7	0.81	0.5	0.08	0.16	0.04	0.09
610	4.956	-3.7	0.879	0.5	0.11	0.16	0.04	0.09
611	4.395	-3.7	0.894	0.5	0.08	0.16	0.9	0.09
612	3.908	-3.7	0.879	0.5	0.61	0.16	0.6	0.09
613	4.797	-3.7	0.879	0.5	0.06	0.16	0.72	0.09
614	3.409	-3.7	0.81	0.5	0.05	0.16	0.04	0.09
615	2.576	-3.7	0.739	0.5	0	0.16	0	0.09
616	4.349	-3.7	0.78	0.5	0.04	0.16	0.15	0.09
617	4.608	-3.7	0.686	0.5	0.03	0.16	0.03	0.09
618	1.382	-3.7	0.617	0.5	0.03	0.16	0.03	0.09
619	1.428	-3.7	0.561	0.5	0	0.16	0	0.09
620	2.042	-3.7	0.573	0.5	0.13	0.16	0.02	0.09
621	-0.126	-3.7	0.48	0.5	0.03	0.16	0.02	0.09
622	-0.803	-3.7	0.372	0.5	0.02	0.16	0.02	0.09
623	-1.059	-3.7	0.425	0.5	0.13	0.16	0.02	0.09
624	-2.339	-3.7	0.372	0.5	0.11	0.16	0.02	0.09
625	-2.614	-3.7	0.262	0.5	0.15	0.16	0.02	0.09
626	-2.648	-3.7	0.22	0.5	0.34	0.16	0.02	0.09
627	-4.976	-3.7	0.298	0.5	0.12	0.16	0.03	0.09
628	-8.662	-3.7	0.129	0.5	0.05	0.16	0.02	0.09
629	-12.643	-3.7	0.101	0.5	0.12	0.16	0.02	0.09
630	-13.65	-3.7	0.038	0.5	0.14	0.16	0.02	0.09
631	-15.364	-3.7	0.017	0.5	0	0.16	0	0.09
632	-13.391	-3.7	0.001	0.5	0.04	0.16	0.02	0.09
633	-16.497	-3.7	0.007	0.5	0	0.16	0	0.09
634	-14.979	-3.7	0.028	0.5	0.16	0.16	0.02	0.09
635	-15.889	-3.7	0.05	0.5	0	0.16	0	0.09
636	-11.74	-3.7	0.084	0.5	0.03	0.16	0.02	0.09
637	-9.013	-3.7	0.129	0.5	0.1	0.16	0.02	0.09
638	-5.248	-3.7	0.059	0.5	0.16	0.16	0.02	0.09
639	-0.313	-3.7	0.129	0.5	0.09	0.16	0.03	0.09
640	2.263	-3.7	0.22	0.5	0.27	0.16	0.04	0.09
641	-1.121	-3.7	0.175	0.5	0.36	0.16	0.04	0.09
642	-3.165	-3.7	0.237	0.5	0.22	0.16	0.03	0.09
643	-2.151	-3.7	0.372	0.5	0.12	0.16	0.04	0.09
644	-7.788	-3.7	0.211	0.5	0.06	0.16	0.04	0.09
645	-7.443	-3.7	0.298	0.5	0.03	0.16	0.03	0.09
646	-9.67	-3.7	0.322	0.5	0.03	0.16	0.03	0.09
647	-14.174	-3.7	0.186	0.5	0.02	0.16	0.03	0.09
648	-14.403	-3.7	0.262	0.5	0.02	0.16	0.04	0.09
649	-18.067	-3.7	0.153	0.5	0.02	0.16	0.02	0.09
650	-15.092	-3.7	0.279	0.5	0.03	0.16	0.02	0.09
651	-19.469	-3.7	0.2	0.5	0.12	0.16	0.05	0.09
652	-13.676	-3.7	0.392	0.5	0.04	0.16	0.03	0.09
653	-14.547	-3.7	0.372	0.5	0.04	0.16	0.03	0.09
654	-4.624	-3.7	0.447	0.5	0.04	0.16	0.03	0.09
655	-4.562	-3.7	0.447	0.5	0.15	0.16	0.04	0.09
656	-7.118	-3.7	0.414	0.5	0.05	0.16	0.02	0.09
657	-7.262	-3.7	0.425	0.5	0.04	0.16	0.14	0.09
658	-10.395	-3.7	0.298	0.5	0.04	0.16	0.02	0.09
659	-13.767	-3.7	0.186	0.5	0.11	0.16	0.02	0.09
660	-19.051	-3.7	0.079	0.5	0.02	0.16	0.02	0.09
661	-20.207	-3.7	0.038	0.5	0.02	0.16	0.02	0.09
662	-21.8	-3.7	0.025	0.5	0	0.16	0	0.09
663	-17.447	-3.7	0.004	0.5	0.02	0.16	0.02	0.09
664	-18.423	-3.7	0.005	0.5	0.03	0.16	0.02	0.09
665	-17.152	-3.7	0.017	0.5	0	0.16	0	0.09
666	-18.66	-3.7	0.046	0.5	0.02	0.16	0.02	0.09
667	-12.575	-3.7	0.101	0.5	0.05	0.16	0.03	0.09
668	-14.623	-3.7	0.129	0.5	0.03	0.16	0.03	0.09
669	-11.999	-3.7	0.262	0.5	0.02	0.16	0.03	0.09
670	-14.83	-3.7	0.22	0.5	0.04	0.16	0.04	0.09
671	-16.14	-3.7	0.279	0.5	0.04	0.16	0.04	0.09
672	-19.816	-3.7	0.153	0.5	0.02	0.16	0.05	0.09
673	-17.441	-3.7	0.262	0.5	0.03	0.16	0.04	0.09
674	-20.233	-3.7	0.262	0.5	0	0.16	0	0.09
675	-13.968	-3.7	0.414	0.5	0.03	0.16	0.02	0.09
676	-12.494	-3.7	0.425	0.5	0.04	0.16	0.03	0.09
677	-15.345	-3.7	0.279	0.5	0	0.16	0	0.09
678	-15.47	-3.7	0.211	0.5	0.03	0.16	0.02	0.09
679	-23.259	-3.7	0.115	0.5	0.02	0.16	0.02	0.09
680	-22.326	-3.7	0.059	0.5	0.02	0.16	0.02	0.09
681	-23.24	-3.7	0.038	0.5	0	0.16	0	0.09
682	-18.537	-3.7	0.017	0.5	0.02	0.16	0.05	0.09
683	-14.106	-3.7	0.011	0.5	0	0.16	0	0.09
684	-11.275	-3.7	0.003	0.5	0.2	0.16	0.02	0.09
685	-8.027	-3.7	0.017	0.5	0.15	0.16	0.02	0.09
686	-8.672	-3.7	0.03	0.5	0.4	0.16	0.03	0.09
687	-8.396	-3.7	0.013	0.5	0.2	0.16	0.02	0.09
688	-9.031	-3.7	0.068	0.5	0.32	0.16	0.02	0.09
689	-8.371	-3.7	0.095	0.5	0	0.16	0	0.09
690	-5.449	-3.7	0.101	0.5	0.74	0.16	0.02	0.09
691	-5.377	-3.7	0.237	0.5	0.04	0.16	0.02	0.09
692	-3.502	-3.7	0.2	0.5	0.13	0.16	0.02	0.09
693	-2.175	-3.7	0.392	0.5	0.03	0.16	0.16	0.09
694	1.207	-3.7	0.414	0.5	0.05	0.16	0.04	0.09
695	-2.921	-3.7	0.465	0.5	0.09	0.16	0.04	0.09
696	-2.58	-3.7	0.322	0.5	0.03	0.16	0.03	0.09
697	-0.528	-3.7	0.425	0.5	0.04	0.16	0.03	0.09
698	-2.741	-3.7	0.298	0.5	0.04	0.16	0.05	0.09
699	1.062	-3.7	0.372	0.5	0.16	0.16	0.03	0.09
700	-0.812	-3.7	0.237	0.5	0.06	0.16	0.02	0.09
701	-2.54	-3.7	0.186	0.5	0.05	0.16	0.1	0.09
702	1.246	-3.7	0.298	0.5	0.03	0.16	0.02	0.09
703	-2.29	-3.7	0.237	0.5	0.04	0.16	0.04	0.09
704	-2.99	-3.7	0.129	0.5	0.05	0.16	0.13	0.09
705	-0.899	-3.7	0.22	0.5	0.03	0.16	0.03	0.09
706	-1.012	-3.7	0.237	0.5	0.09	0.16	0.03	0.09
707	0.117	-3.7	0.175	0.5	0.03	0.16	0.02	0.09
708	-2.125	-3.7	0.2	0.5	0.41	0.16	0.02	0.09
709	-4.099	-3.7	0.084	0.5	0.77	0.16	0.02	0.09
710	-5.443	-3.7	0.101	0.5	0.76	0.16	0.02	0.09
711	-4.519	-3.7	0.095	0.5	0.34	0.16	0.02	0.09
712	-3.753	-3.7	0.144	0.5	0.36	0.16	0.02	0.09
713	-3.144	-3.7	0.175	0.5	0.06	0.16	0.03	0.09
714	-1.719	-3.7	0.153	0.5	0.06	0.16	0.02	0.09
715	-4.262	-3.7	0.068	0.5	0.38	0.16	0.02	0.09
716	-8.467	-3.7	0.038	0.5	0.12	0.16	0.02	0.09
717	-8.483	-3.7	0.007	0.5	0.2	0.16	0.02	0.09
718	-10.383	-3.7	0.025	0.5	0.03	0.16	0.02	0.09
719	-14.883	-3.7	0.005	0.5	0.13	0.16	0.02	0.09
720	-13.624	-3.7	0.028	0.5	0.03	0.16	0.02	0.09
721	-20.358	-3.7	0.03	0.5	0.02	0.16	0.02	0.09
722	-14.382	-3.7	0.101	0.5	0.03	0.16	0.03	0.09
723	-17.86	-3.7	0.153	0.5	0.03	0.16	0.04	0.09
724	-13.973	-3.7	0.22	0.5	0.03	0.16	0.03	0.09
725	-15.465	-3.7	0.279	0.5	0.17	0.16	0.03	0.09
726	-20.199	-3.7	0.175	0.5	0.02	0.16	0.02	0.09
727	-17.363	-3.7	0.279	0.5	0.04	0.16	0.04	0.09
728	-20.71	-3.7	0.298	0.5	0.02	0.16	0.03	0.09
729	-12.986	-3.7	0.425	0.5	0.15	0.16	0.04	0.09
730	-9.051	-3.7	0.518	0.5	0.03	0.16	0.05	0.09
731	-9.413	-3.7	0.48	0.5	0.18	0.16	0.03	0.09
732	-17.518	-3.7	0.337	0.5	0	0.16	0	0.09
733	-16.812	-3.7	0.22	0.5	0.03	0.16	0.02	0.09
734	-22.763	-3.7	0.129	0.5	0	0.16	0	0.09
735	-21.796	-3.7	0.115	0.5	0.07	0.16	0.02	0.09
736	-21.856	-3.7	0.068	0.5	0.08	0.16	0.02	0.09
737	-19.956	-3.7	0.05	0.5	0.03	0.16	0.02	0.09
738	-16.989	-3.7	0.059	0.5	0.03	0.16	0.02	0.09
739	-13.607	-3.7	0.03	0.5	0.03	0.16	0.02	0.09
740	-19.12	-3.7	0.03	0.5	0.04	0.16	0.02	0.09
741	-10.806	-3.7	0.043	0.5	0.03	0.16	0.02	0.09
742	-12.938	-3.7	0.059	0.5	0.02	0.16	0.02	0.09
743	-21.93	-3.7	0.068	0.5	0	0.16	0	0.09
744	-14.665	-3.7	0.115	0.5	0.03	0.16	0.03	0.09
745	-17.216	-3.7	0.167	0.5	0.03	0.16	0.02	0.09
746	-13.913	-3.7	0.237	0.5	0.03	0.16	0.02	0.09
747	-17.963	-3.7	0.211	0.5	0	0.16	0	0.09
748	-14.585	-3.7	0.354	0.5	0.03	0.16	0.03	0.09
749	-16.997	-3.7	0.392	0.5	0	0.16	0	0.09
750	-9.728	-3.7	0.48	0.5	0.03	0.16	0.03	0.09
751	-6.149	-3.7	0.573	0.5	0.39	0.16	0.06	0.09
752	-6.903	-3.7	0.561	0.5	0.37	0.16	0.04	0.09
753	-16.61	-3.7	0.392	0.5	0	0.16	0	0.09
754	-16.421	-3.7	0.337	0.5	0.03	0.16	0.04	0.09
755	-22.154	-3.7	0.211	0.5	0	0.16	0	0.09
756	-19.643	-3.7	0.186	0.5	0.41	0.16	0.02	0.09
757	-21.509	-3.7	0.129	0.5	0	0.16	0	0.09
758	-19.527	-3.7	0.115	0.5	0.17	0.16	0.02	0.09
759	-18.449	-3.7	0.144	0.5	0.02	0.16	0.02	0.09
760	-14.399	-3.7	0.22	0.5	0.03	0.16	0.03	0.09
761	-9.745	-3.7	0.279	0.5	0.2	0.16	0.03	0.09
762	-8.049	-3.7	0.279	0.5	0.33	0.16	0.03	0.09
763	-16.021	-3.7	0.186	0.5	0.06	0.16	0.02	0.09
764	-12.865	-3.7	0.153	0.5	0.03	0.16	0.02	0.09
765	-13.316	-3.7	0.101	0.5	0.03	0.16	0.03	0.09
766	-11.771	-3.7	0.079	0.5	0.03	0.16	0.02	0.09
767	-8.583	-3.7	0.046	0.5	0.19	0.16	0.02	0.09
768	-7.978	-3.7	0.013	0.5	0.11	0.16	0.03	0.09
769	-5.763	-3.7	0.03	0.5	0.72	0.16	0.02	0.09
770	-7.315	-3.7	0.007	0.5	0.75	0.16	0.02	0.09
771	-4.819	-3.7	0.038	0.5	0.74	0.16	0.02	0.09
772	-1.824	-3.7	0.068	0.5	0.79	0.16	0.02	0.09
773	-3.586	-3.7	0.046	0.5	0.22	0.16	0.02	0.09
774	-1.918	-3.7	0.115	0.5	0.38	0.16	0.03	0.09
775	-8.02	-3.7	0.084	0.5	0.09	0.16	0.02	0.09
776	-6.169	-3.7	0.129	0.5	0.03	0.16	0.03	0.09
777	-9.255	-3.7	0.153	0.5	0.06	0.16	0.02	0.09
778	-5.918	-3.7	0.22	0.5	0.07	0.16	0.03	0.09
779	-6.484	-3.7	0.298	0.5	0.36	0.16	0.02	0.09
780	-4.839	-3.7	0.279	0.5	0.25	0.16	0.07	0.09
781	-5.844	-3.7	0.337	0.5	0.25	0.16	0.03	0.09
782	-8.252	-3.7	0.2	0.5	0.2	0.16	0.03	0.09
783	-3.745	-3.7	0.279	0.5	0.05	0.16	0.03	0.09
784	-1.71	-3.7	0.354	0.5	0.21	0.16	0.04	0.09
785	0.393	-3.7	0.279	0.5	0.06	0.16	0.03	0.09
786	-5.366	-3.7	0.167	0.5	0	0.16	0	0.09
787	-7.737	-3.7	0.186	0.5	0.07	0.16	0.03	0.09
788	-2.396	-3.7	0.22	0.5	0.35	0.16	0.03	0.09
789	-5.282	-3.7	0.129	0.5	0.04	0.16	0.03	0.09
790	-9.71	-3.7	0.084	0.5	0.47	0.16	0.03	0.09
791	-6.403	-3.7	0.095	0.5	0.04	0.16	0.05	0.09
792	-11.269	-3.7	0.095	0.5	0.05	0.16	0.03	0.09
793	-18.444	-3.7	0.068	0.5	0.04	0.16	0.02	0.09
794	-13.685	-3.7	0.095	0.5	0.03	0.16	0.02	0.09
795	-19.113	-3.7	0.115	0.5	0	0.16	0	0.09
796	-12.437	-3.7	0.153	0.5	0.03	0.16	0.02	0.09
797	-13.309	-3.7	0.211	0.5	0.04	0.16	0.02	0.09
798	-11.786	-3.7	0.298	0.5	0.04	0.16	0.02	0.09
799	-15.648	-3.7	0.298	0.5	0	0.16	0	0.09
800	-11.185	-3.7	0.392	0.5	0.03	0.16	0.02	0.09
801	-13.609	-3.7	0.425	0.5	0	0.16	0	0.09
802	-8.854	-3.7	0.542	0.5	0.38	0.16	0.04	0.09
803	-5.54	-3.7	0.632	0.5	0.04	0.16	0.03	0.09
804	-5.881	-3.7	0.617	0.5	0.06	0.16	0.07	0.09
805	-13.462	-3.7	0.447	0.5	0	0.16	0	0.09
806	-13.801	-3.7	0.354	0.5	0.31	0.16	0.18	0.09
807	-17.652	-3.7	0.262	0.5	0	0.16	0	0.09
808	-16.399	-3.7	0.237	0.5	0.43	0.16	0.02	0.09
809	-18.815	-3.7	0.2	0.5	0	0.16	0	0.09
810	-15.552	-3.7	0.175	0.5	0.04	0.16	0.02	0.09
811	-15.02	-3.7	0.144	0.5	0.19	0.16	0.02	0.09
812	-18.416	-3.7	0.144	0.5	0	0.16	0	0.09
813	-13.564	-3.7	0.153	0.5	0.08	0.16	0.02	0.09
814	-16.202	-3.7	0.186	0.5	0	0.16	0	0.09
815	-11.656	-3.7	0.2	0.5	0.04	0.16	0.02	0.09
816	-13.239	-3.7	0.279	0.5	0.1	0.16	0.02	0.09
817	-10.902	-3.7	0.392	0.5	0.07	0.16	0.02	0.09
818	-16.049	-3.7	0.372	0.5	0	0.16	0	0.09
819	-8.9	-3.7	0.48	0.5	0.32	0.16	0.03	0.09
820	-11.751	-3.7	0.542	0.5	0.38	0.16	0.08	0.09
821	-6.564	-3.7	0.617	0.5	0.04	0.16	0.11	0.09
822	-6.028	-3.7	0.666	0.5	0.03	0.16	0.03	0.09
823	-5.932	-3.7	0.666	0.5	0.03	0.16	0.06	0.09
824	-12.477	-3.7	0.518	0.5	0	0.16	0	0.09
825	-10.405	-3.7	0.518	0.5	0.02	0.16	0.35	0.09
826	-15.574	-3.7	0.372	0.5	0.03	0.16	0.02	0.09
827	-12.887	-3.7	0.337	0.5	0.13	0.16	0.03	0.09
828	-17.014	-3.7	0.322	0.5	0	0.16	0	0.09
829	-12.94	-3.7	0.298	0.5	0.05	0.16	0.03	0.09
830	-8.039	-3.7	0.337	0.5	0.05	0.16	0.03	0.09
831	-8.485	-3.7	0.237	0.5	0.04	0.16	0.02	0.09
832	-15.503	-3.7	0.22	0.5	0	0.16	0	0.09
833	-12.604	-3.7	0.211	0.5	0.06	0.16	0.02	0.09
834	-15.509	-3.7	0.298	0.5	0	0.16	0	0.09
835	-11.707	-3.7	0.262	0.5	0.05	0.16	0.02	0.09
836	-13.808	-3.7	0.372	0.5	0	0.16	0	0.09
837	-8.26	-3.7	0.354	0.5	0.09	0.16	0.02	0.09
838	-7.468	-3.7	0.447	0.5	0.08	0.16	0.03	0.09
839	-8.337	-3.7	0.542	0.5	0.05	0.16	0.03	0.09
840	-12.849	-3.7	0.465	0.5	0.06	0.16	0.02	0.09
841	-9.27	-3.7	0.573	0.5	0.42	0.16	0.03	0.09
842	-11.995	-3.7	0.504	0.5	0	0.16	0	0.09
843	-8.588	-3.7	0.632	0.5	0.31	0.16	0.33	0.09
844	-8.486	-3.7	0.573	0.5	0.03	0.16	0.04	0.09
845	-13.444	-3.7	0.465	0.5	0.02	0.16	0.02	0.09
846	-9.994	-3.7	0.465	0.5	0.02	0.16	0.03	0.09
847	-11.767	-3.7	0.447	0.5	0.03	0.16	0.02	0.09
848	-9.629	-3.7	0.414	0.5	0.05	0.16	0.03	0.09
849	-7.26	-3.7	0.425	0.5	0.04	0.16	0.03	0.09
850	-11.711	-3.7	0.354	0.5	0	0.16	0	0.09
851	-10.866	-3.7	0.354	0.5	0.03	0.16	0.02	0.09
852	-15.146	-3.7	0.372	0.5	0	0.16	0	0.09
853	-12.28	-3.7	0.337	0.5	0.16	0.16	0.02	0.09
854	-13.613	-3.7	0.447	0.5	0	0.16	0	0.09
855	-10.166	-3.7	0.425	0.5	0.17	0.16	0.03	0.09
856	-9.766	-3.7	0.354	0.5	0.04	0.16	0.03	0.09
857	-6.214	-3.7	0.425	0.5	0.05	0.16	0.04	0.09
858	-2.877	-3.7	0.425	0.5	0.04	0.16	0.03	0.09
859	-2.825	-3.7	0.542	0.5	0.07	0.16	0.04	0.09
860	-5.701	-3.7	0.596	0.5	0.17	0.16	0.04	0.09
861	-2.03	-3.7	0.666	0.5	0.04	0.16	0.04	0.09
862	-2.317	-3.7	0.542	0.5	0.22	0.16	0.04	0.09
863	-5.459	-3.7	0.573	0.5	0.08	0.16	0.04	0.09
864	-0.718	-3.7	0.617	0.5	0.04	0.16	0.04	0.09
865	-2.457	-3.7	0.573	0.5	0.03	0.16	0.04	0.09
866	-7.38	-3.7	0.617	0.5	0.04	0.16	0.09	0.09
867	-10.15	-3.7	0.504	0.5	0.15	0.16	0.03	0.09
868	-9.565	-3.7	0.573	0.5	0.43	0.16	0.02	0.09
869	-13.645	-3.7	0.504	0.5	0	0.16	0	0.09
870	-9.536	-3.7	0.617	0.5	0.11	0.16	0.06	0.09
871	-12.144	-3.7	0.596	0.5	0	0.16	0	0.09
872	-6.03	-3.7	0.686	0.5	0.03	0.16	0.1	0.09
873	-6.652	-3.7	0.686	0.5	0.02	0.16	0.95	0.09
874	-12.703	-3.7	0.596	0.5	0.02	0.16	0.03	0.09
875	-7.768	-3.7	0.596	0.5	0.03	0.16	0.09	0.09
876	-9.597	-3.7	0.596	0.5	0.03	0.16	0.04	0.09
877	-7.79	-3.7	0.573	0.5	0.06	0.16	0.03	0.09
878	-12.541	-3.7	0.504	0.5	0.13	0.16	0.03	0.09
879	-10.764	-3.7	0.465	0.5	0.11	0.16	0.03	0.09
880	-14.013	-3.7	0.48	0.5	0	0.16	0	0.09
881	-10.521	-3.7	0.425	0.5	0.12	0.16	0.02	0.09
882	-11.74	-3.7	0.561	0.5	0.21	0.16	0.03	0.09
883	-8.655	-3.7	0.542	0.5	0.13	0.16	0.03	0.09
884	-8.193	-3.7	0.666	0.5	0	0.16	0	0.09
885	-4.651	-3.7	0.755	0.5	0.35	0.16	0.04	0.09
886	-6.388	-3.7	0.793	0.5	0	0.16	0	0.09
887	-2.065	-3.7	0.851	0.5	0.54	0.16	0.03	0.09
888	-3.462	-3.7	0.81	0.5	0.05	0.16	0.03	0.09
889	-3.2	-3.7	0.793	0.5	0.64	0.16	0.03	0.09
890	-5.299	-3.7	0.722	0.5	0.03	0.16	0.04	0.09
891	-9.189	-3.7	0.632	0.5	0.06	0.16	0.05	0.09
892	-10.717	-3.7	0.561	0.5	0	0.16	0	0.09
893	-9.948	-3.7	0.652	0.5	0.02	0.16	0.02	0.09
894	-13.439	-3.7	0.596	0.5	0.02	0.16	0.03	0.09
895	-9.704	-3.7	0.686	0.5	0.05	0.16	0.04	0.09
896	-11.12	-3.7	0.698	0.5	0	0.16	0	0.09
897	-6.452	-3.7	0.755	0.5	0.03	0.16	0.82	0.09
898	-5.024	-3.7	0.78	0.5	0.43	0.16	0.1	0.09
899	-6.309	-3.7	0.739	0.5	0.03	0.16	0.1	0.09
900	-9.913	-3.7	0.739	0.5	0.08	0.16	0.23	0.09
901	-6.825	-3.7	0.698	0.5	0.05	0.16	0.85	0.09
902	-8.745	-3.7	0.698	0.5	0.07	0.16	0.04	0.09
903	-7.186	-3.7	0.666	0.5	0.03	0.16	0.03	0.09
904	-12.553	-3.7	0.596	0.5	0	0.16	0	0.09
905	-9.061	-3.7	0.596	0.5	0.31	0.16	0.03	0.09
906	-12.242	-3.7	0.617	0.5	0.24	0.16	0.03	0.09
907	-9.257	-3.7	0.542	0.5	0.19	0.16	0.03	0.09
908	-11.652	-3.7	0.632	0.5	0.24	0.16	0.02	0.09
909	-6.622	-3.7	0.573	0.5	0.24	0.16	0.03	0.09
910	-6.815	-3.7	0.722	0.5	0.14	0.16	0.03	0.09
911	-4.908	-3.7	0.722	0.5	0.03	0.16	0.04	0.09
912	-1.83	-3.7	0.793	0.5	0.28	0.16	0.05	0.09
913	-2.29	-3.7	0.837	0.5	0.44	0.16	0.05	0.09
914	-0.126	-3.7	0.894	0.5	0.56	0.16	0.04	0.09
915	-3.821	-3.7	0.874	0.5	0.06	0.16	0.03	0.09
916	0.476	-3.7	0.894	0.5	0.05	0.16	0.12	0.09
917	-1.154	-3.7	0.894	0.5	0.04	0.16	0.03	0.09
918	-0.833	-3.7	0.923	0.5	0.04	0.16	0.03	0.09
919	-3.973	-3.7	0.837	0.5	0.04	0.16	0.02	0.09
920	-8.467	-3.7	0.755	0.5	0.07	0.16	0.03	0.09
921	-6.369	-3.7	0.771	0.5	0.06	0.16	0.02	0.09
922	-11.631	-3.7	0.666	0.5	0.23	0.16	0.02	0.09
923	-11.024	-3.7	0.686	0.5	0.03	0.16	0.3	0.09
924	-7.318	-3.7	0.755	0.5	0.03	0.16	0.13	0.09
925	-9.017	-3.7	0.793	0.5	0	0.16	0	0.09
926	-6.422	-3.7	0.851	0.5	0.07	0.16	0.13	0.09
927	-5.623	-3.7	0.837	0.5	0.06	0.16	0.14	0.09
928	-8.054	-3.7	0.837	0.5	0.06	0.16	0.05	0.09
929	-1.129	-3.7	0.923	0.5	0.21	0.16	0.06	0.09
930	-3.284	-3.7	0.879	0.5	0.09	0.16	0.15	0.09
931	-6.65	-3.7	0.865	0.5	0.06	0.16	0.9	0.09
932	-3.542	-3.7	0.879	0.5	0.25	0.16	0.88	0.09
933	-5.029	-3.7	0.825	0.5	0.1	0.16	0.91	0.09
934	-9.005	-3.7	0.771	0.5	0.05	0.16	0.08	0.09
935	-6.069	-3.7	0.755	0.5	0.06	0.16	0.04	0.09
936	-10.129	-3.7	0.722	0.5	0.03	0.16	0.03	0.09
937	-6.929	-3.7	0.698	0.5	0.13	0.16	0.36	0.09
938	-9.277	-3.7	0.698	0.5	0.08	0.16	0.03	0.09
939	-8.29	-3.7	0.652	0.5	0.4	0.16	0.04	0.09
940	-3.763	-3.7	0.722	0.5	0.07	0.16	0.05	0.09
941	-4.038	-3.7	0.793	0.5	0.08	0.16	0.03	0.09
942	-3.391	-3.7	0.81	0.5	0.1	0.16	0.03	0.09
943	-7.208	-3.7	0.755	0.5	0.09	0.16	0.03	0.09
944	-2.235	-3.7	0.81	0.5	0.24	0.16	0.03	0.09
945	-6.494	-3.7	0.793	0.5	0.08	0.16	0.03	0.09
946	-4.047	-3.7	0.874	0.5	0.51	0.16	0.04	0.09
947	-1.7	-3.7	0.918	0.5	0.66	0.16	0.04	0.09
948	-3.179	-3.7	0.907	0.5	0.15	0.16	0.03	0.09
949	-1.987	-3.7	0.874	0.5	0.24	0.16	0.04	0.09
950	-6.515	-3.7	0.837	0.5	0.19	0.16	0.03	0.09
951	-3.618	-3.7	0.837	0.5	0.09	0.16	0.04	0.09
952	-6.851	-3.7	0.793	0.5	0.07	0.16	0.03	0.09
953	-4.676	-3.7	0.879	0.5	0.05	0.16	0.05	0.09
954	-6.668	-3.7	0.851	0.5	0.05	0.16	0.13	0.09
955	-3.543	-3.7	0.907	0.5	0.04	0.16	0.03	0.09
956	-3.836	-3.7	0.907	0.5	0.06	0.16	0.03	0.09
957	-7.556	-3.7	0.825	0.5	0.08	0.16	0.3	0.09
958	-6.644	-3.7	0.825	0.5	0.06	0.16	0.93	0.09
959	-9.127	-3.7	0.755	0.5	0.09	0.16	0.03	0.09
960	-6.287	-3.7	0.837	0.5	0.04	0.16	0.04	0.09
961	-8.86	-3.7	0.78	0.5	0	0.16	0	0.09
962	-4.571	-3.7	0.894	0.5	0.07	0.16	0.02	0.09
963	-2.472	-3.7	0.918	0.5	0.18	0.16	0.03	0.09
964	1.066	-3.7	0.939	0.5	0.05	0.16	0.08	0.09
965	0.485	-3.7	0.953	0.5	0.06	0.16	0.03	0.09
966	-1.216	-3.7	0.939	0.5	0.05	0.16	0.03	0.09
967	1.518	-3.7	0.946	0.5	0.06	0.16	0.03	0.09
968	3.618	-3.7	0.956	0.5	0.1	0.16	0.03	0.09
969	2.857	-3.7	0.956	0.5	0.08	0.16	0.03	0.09
970	2.667	-3.7	0.948	0.5	0.11	0.16	0.03	0.09
971	3.657	-3.7	0.958	0.5	0.08	0.16	0.03	0.09
972	2.971	-3.7	0.96	0.5	0.38	0.16	0.03	0.09
973	3.73	-3.7	0.961	0.5	0.16	0.16	0.03	0.09
974	3.423	-3.7	0.961	0.5	0.17	0.16	0.04	0.09
975	2.528	-3.7	0.967	0.5	0.19	0.16	0.03	0.09
976	1.98	-3.7	0.968	0.5	0.27	0.16	0.02	0.09
977	1.448	-3.7	0.971	0.5	0.82	0.16	0.02	0.09
978	0.865	-3.7	0.972	0.5	0.28	0.16	0.02	0.09
979	-0.091	-3.7	0.973	0.5	0.26	0.16	0.02	0.09
980	-0.407	-3.7	0.974	0.5	0.16	0.16	0.02	0.09
981	-0.573	-3.7	0.975	0.5	0.17	0.16	0.02	0.09
982	-0.108	-3.7	0.976	0.5	0.16	0.16	0.02	0.09
983	-1.074	-3.7	0.977	0.5	0.2	0.16	0.02	0.09
984	0.005	-3.7	0.979	0.5	0.01	0.16	0.01	0.09
985	-0.934	-3.7	0.981	0.5	0.01	0.16	0.01	0.09
986	-1.292	-3.7	0.98	0.5	0.02	0.16	0.02	0.09
987	-1.595	-3.7	0.983	0.5	0.02	0.16	0.02	0.09
988	-0.714	-3.7	0.982	0.5	0.48	0.16	0.03	0.09
989	-0.537	-3.7	0.984	0.5	0.03	0.16	0.03	0.09
990	-0.724	-3.7	0.985	0.5	0.5	0.16	0.03	0.09
991	-0.718	-3.7	0.986	0.5	0.06	0.16	0.03	0.09
992	-0.128	-3.7	0.994	0.5	0.26	0.16	0.03	0.09
993	-0.127	-3.7	0.993	0.5	0.02	0.16	0.02	0.09
994	-0.186	-3.7	0.987	0.5	0.06	0.16	0.02	0.09
995	0.134	-3.7	0.99	0.5	0.02	0.16	0.02	0.09
996	-0.099	-3.7	0.99	0.5	0.02	0.16	0.02	0.09
997	-0.14	-3.7	0.994	0.5	0.02	0.16	0.03	0.09
998	0.256	-3.7	0.994	0.5	0.03	0.16	0.16	0.09
999	-0.781	-3.7	0.994	0.5	0.08	0.16	0.02	0.09
1000	-0.862	-3.7	0.994	0.5	0.02	0.16	0.02	0.09
1001	-1.006	-3.7	0.994	0.5	0.02	0.16	0.02	0.09
1002	-1.008	-3.7	0.987	0.5	0.35	0.16	0.07	0.09
1003	-0.621	-3.7	0.987	0.5	0.03	0.16	0.02	0.09
1004	-0.418	-3.7	0.99	0.5	0.04	0.16	0.03	0.09
*"Score" is "DiscoTope Score"

## Sheet: Figure S5
	Proteins: data from	Figure 5(a)																	Similarity: areas of low similarity are colored black; complexity: low complexity regions are colored gray [8].
		Figure S6
																			Two-level schematic representations of the studied proteins. The top halves of the schematic protein images are colored according to pLDDT values: blue for pLDDT ≥ 90 (high accuracy), light blue for 90 > pLDDT ≥ 70 (medium accuracy for side chains, good accuracy for backbone), yellow for 70 > pLDDT ≥ 50 (low accuracy), red for pLDDT < 50 (should not be interpreted: “is either unstructured in phys…
	Mouse T-cell epitopes: data from	Figure S1
																			The Rank values for the predicted combinations of MHC-II T-cell epitopes, located on the A28-P1004 chain, with alleles of BALB/c mouse; rank ≤ 20.
		Figure 1(a)
																			The number of hits for amino acid residues involved in the predicted combinations of MHC-II T-cell epitopes, located on the A28-P1004 chain, with alleles of BALB/c mouse; rank ≤ 20.
	Human T-cell epitopes: data from Figure S2(a)
																			The average_hit value sums for amino acid residues involved in the predicted combinations of MHC-II T-cell epitopes, located on the A28-P1004 chain, with alleles of human worldwide populations; rank ≤ 20.
	B-cell epitopes: data from Figure S4
																			2D charts of the distribution of amino acid residues included in the predicted conformational B-cell epitopes on the surface of the region A28–P1004 of IgA1 protease, with default thresholds.
		Figure S5. Summary for truncated protein structure and predicted T- and B-cell epitopes.

## Sheet: Figure S6
																									67.19	MA28
																									80.69
																									86
																									88.94
																									86.31
																									86.69
																									88.62
																									91.25
																									91.88
																									91.5
																									92.88
																									94.31
																									94
																									94.44
																									95.25
																									95.44
																									94.94
																									93.75
																									94.44
																									94.31
																									93.75
																									93.38
																									95.19
																									92.56
																									93.44
																									94.25
																									94.38
																									92.94
																									89.62
																									91.62
																									92.62
																									92.69
																									92.19
																									91
																									90
																									90.62
																									89.5
																									92.69
																									92
																									90.56
																									90
																									88.88
																									87.5
																									88.19
																									86.75
																									87.94
																									93.06
																									95.5
																									96.12
																									95.88
																									95.06
																									95.56
																									94.31
																									94.94
																									94.62
																									93
																									89.62
																									85.69
																									88.56
																									92.31
																									91.75
																									93.5
																									95.94
																									96.56
																									96.38
																									95.5
																									93.12
																									94.81
																									96.5
																									95.88
																									95.69
																									94.06
																									91.75
																									90.94
																									87.31
																									85
																									69.06
																									61.97
																									58.25
																									72.19
																									89.44
																									91.69
																									93.12
																									92.69
																									87
																									84.5
																									82
																									83.94
																									79.81
																									88.81
																									86.62
																									91.19
																									90.69
																									88.62
																									87.31
																									88.5
																									89.88
																									87.12
																									92.38
																									94.38
																									93.38
																									93.12
																									93.62
																									92.69
																									90.94
																									93.5
																									92.75
																						33.91	ME135		89.81
																						32.12			87.06
																						38.09			82.31
																						41.03			83.81
																						34.69			83.5
				25.48			41.16						29.44									40.78			78.38
				21.75	MW140		41.62	MW140					34.31	MW140								37.22			77.75
				26.94			42.53						41.06									47.53			78.69
				32.97			46.03						55.72									57.12			73.31
				27.8			50.22						72.81									73.31			76.75
				30.45			47.62						77.75									77.19			74.56
				36.09			55.16						82.69									80.06			81.12
				31.3			52.09						84.94									80.5			84.75
				44.22			63.56						86.38									83			85.38
				38.41			59.69						87.44									82.5			86.81
				42.88			69						87.62									83.06			89.5
				46.53			72.75						87.19									80.62			90
				44.91			73.12						88.5									80.38			93.06
				50.06			74.44						88.5									80			93.38
				54.03			76.12						88.38									74.56			94.56
				51.81			77.25						86.75									71.94			94.75
				49.19			76.19						88.75									65.31			95.62
				54			80.56						90.19									65.81			95.56
				51.41			81						90.19									70.94			94.88
				52.28			81.88						94.19									57.91			96.56
				48.47			86.75						96.19									59.06			97.62
				54.59			90.5						96.25									59.03			97.06
				57.25			93.88						97.5									60.66			96.94
				54.84			92.56						95.5									60.09			95.31
				63.75			91.31						93.75									67.12			93.56
				67.12			89.81						91.12									76.06			92.62
				67.25			88.12						91.19									81.81			95.25
				72.94			91.69						93.94									87.56			96.62
				70.06			93.56						95.88									92.81			96.44
				68.31			93.75						96.25									94.56			96.31
				75.06			93.44						96									95.25			94.56
				80.88			91.88						94.31									93.75			92.06
				79.5			93						95.19									94.38			91.25
				75.88			88.69						92.25									91.75			87
				69.19			86.62						90.56									89.06			84.56
				67.69			85.94						90.69									87.62			83.75
				63.56			79.75						86.25									74.56			81.94
				72.94			88.31						91.06									88.38			84.81
				76.88			91.88						94.12									92.19			88.5
				76.81			93.19						95.06									93.31			90.31
				76.81			91.12						93.44									91.94			89.12
				83.12			93.25						94.75									93.38			90.94
				80.56			92.19						93.38									92.75			89.31
				86.06			94.75						95.44									95.31			91.38
				89.19			95.56						96.5									96.19			93.31
				86.12			95.56						96.56									95.94			93.69
				78.62			91.44						92.25									93			90.12
				82.56			93.62						94.31									93.56			92.88
				81.5			94.19						95									95.12			94.5
				83.56			95.06						95.5									95.06			95.56
				80.94			93.88						94.56									94.5			94.69
				81.12			94.31						94.81									93.88			95.38
				77.69			93.5						94.81									93.69			93.44
				71.56			93.31						94.69									93.75			91.38
				72.38			92.81						94.62									93.56			88.56
				75.38			91.75						92.75									92.38			88.62
				77.19			91.06						91.38									91.5			89.12
				78.5			86.75						87.44									88.06			86.75
				78.06			85.19						85.5									86.31			85.56
				74.06			76.06						78.81									78.75			79.19
				71.38			67.12						70.5									73			66.94
				68			59.91						68.12									68.44			62.19
				68.12			53						64.56									63.91			48.62
				67			55.47						68.06									65.88			50.56
				73.81			69.19						76.12									76.44			61.72
				77.25			78.19						81									80.81			75.5
				82			87.62						87.88									88.88			81.88
				82.88			88.94						89.75									90.38			86.12
				81.31			91.31						90.31									91.25			87.44
				80			92.88						91.75									93.12			87.88
				77.56			91.62						93.12									93.81			88
				72			93.12						94.69									93.75			88.25
				63.91			90.69						93.75									93.56			87
				73.94			92.56						91.88									94.5			86.75
				72.44			91.75						91.81									91.06			90.44
				74.25			92.31						92.12									91.56			92.25
				74.38			91						91.19									91.62			93.12
				70.94			92.12						92.69									92.38			93.69
				66.81			91.69						92.75									92.56			92.56
				63.97			91.06						92.56									93.06			91.06
				61.56			87.81						89.81									89.81			89.25
				63.41			80.44						80.88									84.44			85.25
				60.78			79.12						83.12									82.38			77.75
				62.06			82.94						86.06									85.19			75.12
				55.84			87.12						90.62									86.88			72.69
				54.28			83.62						88.31									85.38			66.38
				52.88			76.19						83.06									73.12			54.22
				50.06			71.56						77.5									69.88			53.22
				50.81			67.38						72.19									67.06			50.91
				51.84			68.56						73.62									69.06			54.31
				55.09			69.25						77.62									72.88			58
				50.91			69.06						75.38									70.5			54.56
				58.47			75.25						84.94									84.12			65.75
				58.91			81.75						88.38									87.94			80.06
				56.22			85.88						92.25									90.81			86.5
				59.44			87.5						92.25									91.81			88.56
				62.94			89.12						92.19									91.19			87.94
				62.16			89.25						91.69									91.5			87.5
				62.88			88.75						90.69									90.75			86.06
				61.47			83.19						86.5									87.81			79.06
				61.97			76.12						81.31									84.81			72.12
				56.69			73.75						80.25									79.94			68.06
				56.41			70.75						77.06									80.12			64.62
				61.69			66.5						72.06									78.75			63.47
				60.91			66.81						71.88									78.31			66.94
				64.12			66.69						71									77.62			65.12
				63.47	Q299		69.94						73.75									77.81			66.88
				63.19			69						71.56									74.56			67.5
				63.69			73.19						75.69									78.81			71.69
				70			74.81						77.19									81.06			74.38
				66.31			72.44						75.06									80.19			72.94
				66.31			74.75						75.81									80.69			76.44
				67.44			76.81						79									83.5			78.88
				66.12			71.25						76.5									81.88			77
				65.94			76.25						78.62									82.56			82.38
				66.12			75.25						77.56									83.44			85.38
				63.88			69.75						72.62									80.62			81.94
				65.88			73.44						77.75									84.31			86.31
				66.38			79						81.25									81.94			88.56
				66.06			86.44						87.44									87.88			92.06
				69.69			87.56						89.12									89.88			90.44
				68.88			85.56						87.56									88.19			88.88
				66.25			84.75						86.81									87.31			85.56
				68.56			87.69						89.75									89.5			87
				66.56			86.44						88.62									89.06			80.56
				61.12			85.75						90									87.44			82.81
				65.75			89.88						93.06									90.94			84.75
				71.19			92.12						94.31									93.56			89.88
				72.62			91.12						92.88									91.88			92
				71			90.44						92.88									92.25			92.44
				77.31			93.19						95.31									94.12	H328LEH6		95
				79.75			94.06						95.62									95.12			95.69
				80.25			95						96.69									95.81			96.69
				84.19			96.19	H328					97									96.38			97.38
				84			96.69						97.38									96.25			96.44
				88.06			96.69						97.25									97.31			96.62
				91.25			97.06						97.56									97.81			96.19
				92.06			97.5						97.81									98			95.19
				92.75			96.31						96.75									97.12			94.56
				91.38			95.5						96.12									96.31			94
				92.62			96.31						96.69									96.88			94.56
				90.88			95.81						96.31									96			95.31
				87.56			96.81						97									96.69			97.5
				86.06			96.75						97.62									97.06			97.75
				80.31			95.38						97.06									96.5			97.81
				75.94			94.69						96.81									95.94			96.56
				74.75			92.81						95.44									94.69			94.94
				77.5			92.75						95									94.81			94.75
				74.19			92.06						94.19									94.06			93.56
				65.12			88						90.19									90			88.19
				61.75			86.81						88.81									88.25			85.69
				61.34			84.5						87.38									87.62			83.06
				53.25			80.44						82.81									84			76.5
				48.44			77.62						80.81									83.19			73.94
				42.34			68.94						73.75									78.31			63.97
				41.09			59.16						61.22									72			57.06
				38.19			56.84						58.78									74.88			52.94
				36.25			63.47						67.69									80			58.78
				36.72			70.88						76									85.19			69.88
				42.38			84.56						87.12									89.06			80.81
				56.59			87.06						89.12									89.88			85.56
							88.69						91.5									91.81			88.75
							90.94						93.75									93.44			92.62
							90						94									93.81			92.44
							91						95.12									94.5			93.69
							90						94.88									93.56			94.56
							84.44						92.88									90.69			93.19
							87.5						93.75									89.5			93.81
							85.31						93.06									87.75			93.81
							84.12						92.69									86.75			94.38
							85						93.75									86.88			95.5
							85.62						94.38									87.69			96.19
							86.62						94.44									86.25			96.56
							83.06						92.38									82.94			96.19
							81.75						92.31									81.44			96.19
							82.31						93.44									79.38			96.44
							80.81						92.06									78.31			95.38
							72.31						92.69									72.44			96.56
							66.81						95.19									64.44			96.5
							59.06						96.56									57.44			97
							66.5						95.38									51.56			95.25
							65.69						96.81									48.72			96.31
							67.94						97.25									48.84			96
							63.28						94.94									46.19			92.88
							60.84						93.5									41.19			89.56
							57.62						95									48.25			91.75
							71.56						95.31									40.59			91.81
							76.25						97.44									41.47			96.19
							81.12						97.88									46.06			97.06
							80.19			47.06			97.75						39.28	MW329		37.5			97.31
										51.09	MW329		98.25						35.75			34.38			98
										48.97			96.44						34.31			29.72			95.62
										51.78			95.81						39.41			31.33			96.5
										40.38			94						33.94			30.89			94.44
										41.03			92.12						29.48			29.3			93.19
										40.62			89.94						32.91			28.53			92.31
										34.69			92						31.3			23.84			94.25
										35.06			94.5						30.06			32.06			96.31
										36.44			97.06						33.44						97.5
										36.91			97.56						34.53						97.19
										41.56			97.62						43.72						97.12
										31.97			89.81						38.09						90.06
										28.66			90.19						35.97						89.94
										29.2			95.94						49.47						95.5
										31.94			96.56						50.97						96.88
										37.25			97.12						59.94						97.5
										36.28			94.81						54.62						97.19
										37.78			94						59.81						97.25
										37.03			85.81						54.41						95.88
										39.19			75.44						50.78						91.88
										37.88			68.31						48.28						90.44
										47.25			60.91						47.16						86.38
										45.97			59.5						46.5						88.38
										48.34			70.19						46.38						92.44
										47.41			67.44						47.66						93.88
										48.91			75.62						51.62						94.88
										58.56			85.94						56.94						95.5
										66			92.5						67.81						96.56
										79.62			95.94						77.88						97.75
										88.56			97.31						84.56						98.06
										90.56			98.38						85.44						98.38
										93.12			98.38						87.81						98.12
										92.56			98.44						89.25						98.25
										90.25			96.81						88.94						95.62
										90.25			96.94						90.88						95.75
										93.56			98.25						93.94						97.25
										92.44			98.12						91.69						97.19
										94.81			98.5						93.56						98.25
										93.06			98.69						90.38						98.38
										94.56			98.5						89.94						98.31
										91.81			98.5						86.56						98.44
										91.12			97.5						87.12						96.88
										89.06			96.56						84.25						96.44
										92.31			96.12						87.75						97.12
										90.19			95.56						86.69						97.94
										90.12			94.38						86.62						97.19
										86.5			94.44						85						97.19
										85.62			92.88						83.44						96.25
										84.44			93.75						82.88						96.12
										88			95.88						84.12						97.56
										91.81			97.38						88.69						97.81
										96.06			98.62						94.19						98.56
										97.06			98.69						95.56						98.5
										97.75			98.75						97.06						98.56
										96.88			98.56						97						98.25
										94.44			98.25						95.31						97.25
										97.62			98.62						98						98.31
										98.19			98.81						98.06						98.5
										98			98.75						98.12						98.56
										97.62			98.81						96.5						98.56
										97			98.69						96.38						98.38
										94.56			98.25						91.38						97.81
										93.5			97.5						90.75						96.88
										92.69			96.19						93.94						95.38
										92.38			95.06						95.19						94.56
										90.88			94.31						93.38						94.12
										93.69			97.12						93.38						97.25
										95.19			97.25						94.31						97.56
										94.94			97.38						93.81						97.94
										93.69			95.5						89.62						97.38
										91.94			95.31						89.06						97
										90.31			96						85.69						97.06
										95.38			97.94						94.75						97.75
										97.88			98.69						98.38						98.25
										98.31			98.69						98.62						98.44
										98.62			98.81						98.88						98.62
										98.25			98.56						98.75						98.25
										98.44			98.5						98.81						98.06
										98			98.44						98.62						97.94
										98.56			98.81						98.81						98.5
										98.62			98.81						98.88						98.62
										98.69			98.88						98.88						98.81
										98.56			98.88						98.81						98.69
							79.44	W412		98.12			98.81						98.62						98.5
							79			97.88			98.62						98.5						98.31
							75.69			96			97.88						96.31						97.62
							75.31			94.56			96.75						96						96.62
							79.5			95			96.69						96.56						96.5
							85.94			94.5			95.88						93.75						95.38
							91			94.88			96.56						95.75						95.12
							86.38			90.88			92.81						91.19						90.31
							90.38			94.81			95.88						94.5						95
							89.44			94.62			96.38						94.94						94.81
							92.62			96.44			97.94						96.88						97.31
							92.94			97			98.31						98.12						97.88
							94.69			97.94			98.62						98.69						98.12
							91.25			96.81			98.38						98.38						97.81
							89.69			97.69			98						98.62						97.31
							89.5			98.12			98.19						98.81						97.81
							93.75			98.56			98.69						98.94						98.44
							95.38			98.75			98.88						98.94						98.81
							95.12			98.81			98.94						98.94						98.81
							96.12			98.69			98.88						98.94						98.69
							94.69			98.5			98.75						98.81						98.44
							94.25			97.81			98.31						98.56						97.25
							93.12			97.06			97.75						98.19						97.12
							93.31			97.19			97.88						98.31						97.19
							94.56			96.94			97.44						98.25						96.75
							93.88			96.88			97.31						98.06						96.81
							93.38			97.12			97.75						98.38						97.06
							93.5			95.75			96						97.12						95.88
							93.88			96.88			97.69						97.94						96.69
							95.25			98			98.44						98.56						97.75
							96.19			98.12			98.62						98.69						98.19
							96.19			97.81			98.25						98.62						97.31
							97.75			98.31			98.62						98.81						98.31
							96.75			97.44			98.12						98.69						97.25
							95.88			98			98.25						98.69						97.12
							96			98.06			98.19						98.81						97.94
							97.56			98.38			98.62						98.94						98.62
							97.88			98.81			98.88						98.94						98.81
							97.94			98.69			98.81						98.94						98.69
							97.69			98.69			98.81						98.88						98.62
							96.56			98.31			98.44						98.69						98
							95.44			97.75			98.06						98.5						97.56
							95			97.44			97.88						98.38						97.19
							95.5			97.38			97.69						98.12						96.69
							94.62			96.44			96.94						97.38						95.88
							96.12			96.44			96.88						97						95.69
							96			96.69			97.12						97.56						95.88
							94.81			96.56			96.94						97.5						95.31
							94.38			96.56			96.94						97.62						95.75
							94.88			97.19			97.38						98.19						96.19
							94.88			97.44			97.56						98.25						97
							95.88			97.88			98.19						98.5						97.75
							96.06			97.81			98.25						98.56						97.88
							95.19			97.56			97.94						98.19						97
							95.06			98			98.31						98.44						97.56
							97.69			98.38			98.69						98.81						98.25
							97.5			98.25			98.5						98.69						97.88
							98.31			98.5			98.69						98.75						98.56
							96.81			97.25			98.12						98.12						97
							96.56			96.44			97.56						97.75						96
							96.12			96			96.88						98.12						95.75
							96.62			96			96.81						98.44						95.62
							96.94			96.69			97.06						98.56						96.75
							98.25			98			98.31						98.88						98.19
							98.5			98.69			98.81						98.88						98.62
							98.31			98.38			98.5						98.81						98.31
							97.75			97.94			98.06						98.38						97.56
							95.44			96			96.12						97.38						95.19
							93.69			95.19			95.5						96.25						94.25
							92.44			93.44			93.81						94.56						93.06
							93.12			94.75			94.69						96.06						93.44
							95.44			97.31			97.44						98.19						96.56
							93.44			96.62			96.94						96.88						96.19
							92.06			96.19			97						94.62						96.06
							91.81			96.12			97.19						91.94						95.31
							87			94.75			96.75						89.75						94.38
							93.12			96.94			97.75						96.06						96.19
							95.56			97.69			98.19						97.69						97.38
							95.06			97.69			98.19						97.94						97.38
							95.38			98			98.31						98.31						98
							92			96.69			97.12						95.75						96.06
							90.88			94.94			95.25						94.75						94.94
							92.06			94.56			95.88						96.31						95.12
							94.38			87.25			89.56						96.31						96.12
							96.5			96.56			96.69						98.25						97.12
							97.88			97.75			98						98.62						97.94
							98			98.19			98.5						98.62						98.12
							98			97.56			97.88						98.56						97.06
							96.38			95.25			95.88						96.94						94.19
							96.88			96.31			96.62						97.56						95.06
							95.62			96			96.56						96.88						94.31
							95.62			96.81			97.31						96.44						95.5
							93.81			97.56			97.81						95.5						96.31
							92.5			97.5			97.88						94.19						96.81
							90.56			96.94			97.94						92.44						96.69
							86.75			96.06			97.94						89.62						96.56
							79.5			93.12			97.06						86.12						94.69
							79.38			92.44			95.56						85.25						93.81
							86.69			95.44			97.06						89.62						96.62
							86.75			95.25			96.38						90.56						96
							85.06			95.88			96.44						91.69						95.75
							82.06			94.06			95.06						87.31						93.81
							84.38			94.06			94.56						91.44						93.38
							80.56			94.19			94.25						93.5						94.12
							89.19			95.62			95.62						95.25						94.88
							91.31			97.38			97.62						97.25						97.12
							94.88			97.06			97.5						98						97.06
							94.38			98.06			98.38						97.31						97.75
							95.12			97.19			97.69						97.25						96.38
							94.38			96.44			96.75						96.81						94.94
							94.12			95.38			95.31						94.94						93.5
							93.25			94.31			94.19						93.38						92.38
							90.69			90.69			90.06						91.88						88
							93.31			93.25			93.19						93.06						89.19
							91.12			93.88			94.19						90.25						90.06
							87.94			94.62			95.06						90.38						91.69
							88.5			94.38			95.38						90.62						93.5
							87.38			97.88			98.06						92.31						96.5
							87.62			97.75			98.12						90.75						97
							86.12			97.56			98.31						90.81						97.25
							81.56	D604		97.06			98.31						87.44						97.31
							77.31			94.75			98						84.06						95.06
							64.25			89.81			96.94						65.88						92.12
							56.75			83.56			95.19						60.56						89.44
							49.59			85.31			95.25						58.28						89.38
							50.38			89.25			95.62						58.28						89.81
							51.66			90.69			94.75						59.91						89.5
							46.44			88.69			91.5						63.19						86.88
							58.66			92.75			93.5						72.25						90.12
							63.41			94.12			94.88						74.75						89.69
							71.06			94.56			94.94						79.31						90.88
							69.5			95.56			95.5						82.31						92.19
							72.19			97			97.12						84.94						93.62
							78.75			97.12			96.94						89.75						93.31
							82.94			97.19			97.12						92.69						94.44
							83.56			95.62			95.44						93.19						94
							82.38			93.31			93.12						91.62						91.38
							74.81			88.81			88.5						87.81						87.56
							70.31			81.75			79.81						80.94	H622LEH6					76.44
							62.44			70.19			67.75						70.31						62.28
							55.47			64.69			62.53						66.31						57.03
							47.22			55.5			52.53						59.19						42.19
							44.09			49.62			48.59						54.59						38.12
							42.66			50.53			49.28						53.03						38.69
							46.94			49.19			48.78						48.84						38.19
							44.16			49.88			48.81						52.34						37.75
							44.41			46.06			46.88						47.44						34.69
							45.69			49.31			48.28						51.78						38.94
							45.09			45.69			49.31						44.38						36.31
							46.75			52.97			53.34						48.34						46.75
							46.47			51.25			52.59						48.62						43
							48.75			58.22			57.75						51.28						46.41
							49.91			60.97			59.72						54.59						51.44
							55.31			67.12			66.81						60.56						58.25
							61.69			74.81			73.62						69.69						68.06
							62.06			83.31			82.44						79.94						77
							68.25			89.19			88.5						86.06						85
							70.06			91.56			90.81						87.31						86.06
							68			90.38			90.12						86.31						84.81
							70.38			91.12			90.94						85.19						83.06
							75.31			95.25			94.94						89.31						91.5
							74.94			96.31			96.19						89.69						92.69
							80			97.62			97.56						93.38						95.56
							81.75			96.75			96.62						94.44						95.06
							80.94			95.31			95.12						93.62						94.12
							76.31			92.44			92.12						90.38						90.44
							76.06			89.19			88.75						89						87.19
							74.75			91.06			90.69						90.44						89.69
							72.44			94.81			94.5						93.31						93.5
							78.44			96.94			96.81						95						95.31
							74.5			96.69			96.44						94.19						95.06
							71.88			96.69			96.31						93.5						93.88
							68.12			95.5			94.69						92.12						89.94
							62.47			91.69			90.56						89.56						82.31
							58.53			84.62			85.5						82.56						70.38
							60.22			82.62			84.5						85.19						66.88
							63.41			89.75			89.31						90.06						77.5
							67.56			92.75			92.62						91.44						83.06
							69.25			92.44			91.81						90.94						88.25
							65.38			90.69			90.19						88.81						85.56
							64.38			92.44			91.69						91						86.12
							62.16			91.62			91.19						89.75						86.94
							61.38			91.62			90.88						90.06						88.31
							59.34			91.88			91.5						90.19						87.25
							54.84			86.5			85.75						83.38						82.06
							53.03			85.56			85						84.31						81.19
							49.78			83.25			81.62						82.38						77.81
							48.25			90.31			88.19						88.19						81.94
							48.28			92			90.31						90.38						84.44
							45.84			94.25			92.25						93.31						86.25
							45.41			93.5			90.62						93.06						80.56
							51.59			90.75			87.38						91.62						72.56
							64.44			94.12			92.81						93.62						82.12
										95.12			94.06						93.69						90.12
										96.19			95						95						91.19
										96.88			96.31						94.81						94
										97.31			97.12						94.5						94.62
										96.44			96.31						94.38						94.06
										95.69			95.56						94.06						93.56
										97.06			97						94.75						95.19
										96.81			96.75						92.44						94.56
										97.38			97.44						90.5						94.69
										97.31			97.38						91.06						94.88
										97.56			97.62						92.31						95.5
										97.88			98.06						89.75						95.5
										96			96.69						85.44						93.44
										96.31			96.12						87.25						92.56
										96.12			96.25						83.62						92.31
										94.81			95.56						78.75						92.06
										93.06			93.06						73.81						87.19
										91.94			91.19						68.19						85.06
										91.44			92.38						55.5						87.25
										91.75			93.5						48.22						87.38
										88.25			90.5						42.22						82.5
										86.12			88.81						37.09						81.75
										89.31			94.12						36.25						87.56
										92.88			95.81						28.16						91.12
										92.88			95.69						23.77						92.06
										94.25			95.81						28.23						94.06
										96.69			97.31												96.94
										96.62			96.62												95.62
										96.94			97.25												96.12
										97.5			97.69												96.94
										97.94			98.25												97.44
										96.5			97												95.31
										94.56			94.94												92.69
										86.19			87.19												84.06
										77.75			78.12												77.62
										76.94			77.38												69.38
										78.81			80.19												69.38
										78.5			80.31												72.62
										88.38			90.31												80.31
										92.75			93.81												84.06
										93.94			94.88												89.25
										95.75			96.31												92.56
										97.12			97.62												95.38
										98.31			98.44												97.38
										98.19			98.5												97.75
										98			98.44												97.44
										97.38			98.56												97.56
										96.12			97.94												95.56
										94.44			97.56												94.5
										91.19			96.44												92.62
										89.94			94.62												90.31
										90.31			94												90.31
										90.94			93.5												89.5
										93.88			96.81												94
										94.38			96.94												94.94
										96			98												97.06
										97.5			98.25												97.44
										97.81			98.31												97.94
										97.75			97.88												96.88
										96.5			96.69												94.31
										97.69			97.81												96.25
										97.88			98.12												96.94
										97.62			97.75												96.12
										97.06			97.44												95
										95.06			95.62												89.5
										96.56			96.88												93.5
										97.81			98.06												96
										98.56			98.69												98.12
										98.38			98.56												98
										98.44			98.56												98
										95.81			96.44												92.81
										95.25			97.25												92.62
										95.56			97.12												95.12
										96.25			97.75												96.06
										97.94			98.56												98.06
										98.19			98.56												98.06
										98.69			98.75												98.44
										98.31			98.25												97.56
										98			98												97
										96.38			96.56												94.75
										96.69			96.69												95.56
										95.69			96												95.38
										92.38			92.94												93.94
										90.94			91.88												94.69
										88.56			88.94												93.56
										87.62			89.75												91.06
										85.69			89.81												90.44
										82.69			87.81												84.75
										83.69			88												86.56
										77.44			85.56												86.19
										76.25			83												87.56
										72.88			79.75												87.38
										74.12			80.69												86.25
										79.69			84.38												86.12
										84.88			87.88												88.81
										89.56			91.62												91.44
										91.12			92.88												92.31
										88.38			89.94												89.19
										89.69			90.94												88.62
										90.5			92												89.44
										84.81			88.31												82.62
										80.06			81												76.81
										80.25			81.56												72.19
										84.19			88.12												84.44
										88.12			90.19												88.12
										91.25			93.44												93.25
										93.75			94.69												94.81
										94.44			95.25												94.31
										94.69			94.69												93.75
										95.69			95.75												94.38
										96.44			96.75												95.12
										97.62			97.5												96.25
										97.94			97.88												96.25
										98.31			98.31												97
										97.81			97.75												96.56
										98			98												97
										98.5			98.5												97.94
										98.25			98.25												97.19
										98.25			98.31												97.06
										97.75			97.62												96.19
										98.44			98.38												97.75
										98.81			98.75												98.56
										98.69			98.62												98.25
										98.69			98.62												98.38
										96.5			96.19												94.06
										94.75			93.19												91.25
										94.06			95.44												91.81
										97.88			98												97.19
										98			98.25												97.62
										98.62			98.62												98.44
										98.44			98.38												98.19
										98.25			98.12												97.75
										96.75			96.75												95.06
										97.5			97.31												95.56
										98.44			98.25												97.5
										98.56			98.5												98.25
										98.38			98.19												97.69
										98.56			98.38												97.81
										98.81			98.62												98.5
										98.62			98.44												98.12
										98.69			98.44												98.12
										98.81			98.44												98.44
										98.81			98.62	K833LEH6											98.62
										98.69			98.38												98.38
										98.69			98.44												98.25
										98.19			97.5												96.81
										97.19			95.38												95.31
										97.31			96.62												95.56
										98.31			98												97.62
										98.38			98.06												97.88
										98.81			98.5												98.56
										98.62			98.25												98.19
										98.56			98.12												98.38
										98.19			97.94												97.56
										97.94			97.38												96.75
										95.69			95.25												94.25
										94.25			93.31												91.81
										93.44			92.75												92.12
										96.06			95.81												95.19
										95			94.88												94.19
										97.06			96.94												95.88
										96.06			96.12												94.94
										95.31			95.5												94
										94.12			94.38												92.69
										91.12			91.62												90
										86.31			87												88.38
										87			87.31												86.75
										87.25			86.69												86
										88.62			89.44												89.12
										88.31			89.12												86.19
										92.69			93.75												90.69
										92.38			92.56												89.25
										94.19			94.5												92.12
										93.62			94												92.19
										94.12			94.75												93.88
										93.25			93.62												92.25
										95.12			94.62												93.56
										95			94.5												93.69
										95.31			94.81												94.31
										95.19			94.69												93.94
										95.75			95												94.62
										96.12			95.81												94.88
										96.31			95.94												94.62
										96.5			96.06												94.62
										97.25			96.94												95.56
										97.44			97.19												95.94
										97.56			96.94												95.94
										98.12			97.62												96.94
										98.69			98.25												98.31
										98.69			98.19												98.31
										98.81			98.25												98.5
										98.75			98.06												98.25
										98.5			97.06												97.75
										98.81			97.75												98.44
										98.88			98.25												98.69
										98.81			98.19												98.44
										98.75			98.31												98.38
										98			96.81												96.12
										97.75			94.94												96
										98.19			96.44												96.88
										98.56			98												98
										98.62			98.06												98.25
										98.88			98.31												98.62
										98.69			97.88												98.31
										98.75			98.06												98.31
										98.12			97.12												97.06
										98.19			97.56												97.12
										98.5			97.75												97.94
										98.56			97.5												98.06
										98.88			97.56												98.62
										98.69			95.5												98.31
										98.56			94.31												97.94
										98.69			94.81												98.25
										98.81			96.12												98.5
										98.62			96.19												98.25
										98.19			94.38												96.81
										95.19			92.44												92.12
										95.19			87.25												93.12
										97.5			92.94												95.31
										98.56			96.5												97.88
										98.62			96.81												98.19
										98.88			97												98.69
										98.69			96.5												98.25
										98.75			95.62												98.38
										97.75			93.5												96
										92.56			86.94												90.62
										91.62			87.56												89.56
										98.12			92.44												97.31
										98.5			91.19												97.88
										98.81			87.12			89.25	MH835								98.5
										98.69			80.06			94.06									98.19
										98.69			71.31			94.81									98.25
										98.25			55.5			94.81									96.94
										98.5			40.19			97.19									97.56
										98.75			34			98.06									98.25
										98.88			28.91			98.06									98.56
										98.62			29.42			98.19									98.06
										98.62						98									98
										98.31						98.25									97.44
										98.75						98.5									98.12
										98.81						98.31									98.56
										98.69						98.31									98.19
										98.75						98.31									98.25
										98.19						97.94									96.69
										97.25						96.12									95.44
										98.31						97.88									97.19
										98.56						98.06									98
										98.81						98.12									98.5
										98.69						98.19									98.19
										98.69						98.31									98.06
										98.12						97.44									96.06
										96.12						95.69									93.56
										96.88						96.44									94.12
										92.25						92.06									89.12
										93.81						93.81									92.06
										92.5						92.88									89.69
										93.81						94.06									91.75
										95.12						94.56									92.06
										94.06						93.69									91.69
										93.06						93.44									90.56
										95.75						95.62									93.19
				67.5	Y866		75.06	Y866		97.81						97.5									96.19
				73			79			98.44						98.31									97.5
				82.56			83.88			98.62						98.5									98.12
				83.62			86.81			98.88						98.69									98.62
				85.31			84.88			98.81						98.69									98.5
				87.12			88.12			98.75						98.81									98.44
				83.38			86.5			98.5						98.75									97.75
				91			89.75			98.5						98.75									97.75
				93.06			92.62			98.75						98.75									98.25
				92.62			92			98.62						98.69									97.94
				91.81			90.19			98.31						98.38									97.25
				88.25			89.94			98						98.12									96.19
				84.94			89.19			98.06						98.19									97.12
				91.12			89.06			98.56						98.5									98
				85.5			91.12			98.75						98.62									98.38
				87.25			87.75			98.44						98.12									97.88
				85.31			88.44			98.12						97.69									97.12
				80.81			86.06			97.5						96.5									96
				81.31			86.94			95.19						94.12									93.94
				80.38			85.56			93.5						92.56									92.31
				79.25			83.06			90.38						89.25									89.38
				76.12			80.12			88.25						87.5									86.75
				73.5			78.88			89.88						90.06									88.62
				80			83.5			90.56						89.88									89.69
				83.12			84.62			93.62						93.5									92.56
				84.56			86.31			95.88						95.5									94.25
				86.94			88.69			98.44						98.25									97.62
				91.31			91.5			98.44						98.38									97.38
				93.81			94.25			98.81						98.75									98.5
				94.06			93.19			98.81						98.75									98.31
				94.56			95.06			98.75						98.81									98.25
				93.44			90.81			98.12						98.38									96.75
				94.25			92.19			97.94						98.5									96.81
				96.38			94.44			98.31						98.56									97.31
				95.5			96.06			98.44						98.56									97.12
				97			96.12			98.38						98.56									97.5
				96.88			95.62			98.25						98.38									97.25
				96.31			95.69			98.12						98.38									97
				95.5			95.44			98.44						98.62									97.75
				95.44			94.75			98.19						98.38									97.56
				95.25			94.62			98.44						98.38									97.75
				89.75			90.69			97.56						97.12									96.5
				88.88			90.19			96.31						95.56									95.06
				82.44			85.19			94.88						94.31									93.75
				74.25			82.5			92.81						91.81									90.69
				65.38			73.19			91.38						90.06									90.69
				59.34			66.19			83						79.88									82.56
				61.31			64.31			75.44						74.56									75.44
				64.62			69.81			76.5						73.81									74.12
				67.12			68.94			74.69						70.31									73.38
				66.62			69.56			74.19						72.31									73.88
				68.31			69.69			74.88						70.81									78.81
				71.75			75.12			82.38						73.75									82.56
				84.31			83.44			87.62						81.25									87.75
				90.31			90.5			93.94						92.94									93.44
				94.12			93.5			96.56						96.12									95.12
				95.31			94.69			98.06						98									96.81
				97.19			96.88			98.56						98.69									98.06
				97.19			96.81			98.56						98.69									97.75
				97.25			97.25			98.5						98.69									97.44
				97.31			96.5			98.19						98.5									96.88
				96.38			95.06			97.94						98.38									96.19
				96.62			95.44			98.06						98.38									96.75
				91.94			91.75			94.69						97.06									91.88
				93.75			92.75			95.56						97.06									93.12
				94.62			93.62			96.38						97.62									94.19
				95.31			93.88			96.56						97.88									94
				95.75			95.12			97.38						98									95.12
				97.06			96.56			98.19						98.5									96.81
				96.5			95.56			97.62						98									95.88
				97.12			96.62			98.06						98.31									97.06
				96.94			95.38			97.5						97.69									96.38
				96.12			93.62			96.88						96.94									96
				89.56			89.5			93.56						94.44									92.5
				89.06			87.06			90.81						90.62									90.69
				90.69			87.25			90.69						90.69									91.12
				91.06			86.94			90.94						90.81									91.69
				87.81			86.06			90.56						89.31									90.19
				83			83.38			87.62						85.88									87.69
				74.56			76.62			81.62						78									83.25
				72.94			76.81			79.69						76.19									77.81
				75.06			79.31			83.25						80									80.44
				78.94			82.88			87						84.44									85.38
				86.56			87.81			90.62						88.62									89.44
				90			89.56			92.81						90.81									91.81
				93.44			92.12			94.38						93.31									93.75
				94.62			93.44			95.5						95.25									94.5
				93.69			93.44			95.25						94.69									93.81
				94.69			94.38			96.38						96.5									94
				93.94			93.75			95.88						95.69									93.62
				94.44			93.12			95.12						96.38									92.56
				94.31			93.5			96.44						97.69									92.25
				96.94			96.44			98						98.12									96.69
				96.44			96.19			98						98.06									96.38
				94.94			94.38			96.38						95.75									95.12
				92.5			92.19			94.25						93.56									93.56
				89.69	P1004LEH6		90.75	P1004LEH6		93.56	P1004LEH6					89.81	P1004LEH6								91.88	P1004LEH6
				86.06			87.44			91.19						88.5									89
				72.62			79.06			84.56						80.12									78.19
				69.88			75.12			81.44						77.75									75.62
				63.91			69.94			73.94						71.62									68.25
				56.59			63.03			63.22						69.12									55.53
				56.5			59.66			62.56						66.69									55.12
				57.03			60.62			62.53						63.56									55.41
				50.72			52.62			58.09						58.12									48
				47.59			52.47			57.41						62.44									45.69
				42.44			46.03			53.81						61.41									39.5
				38.09			39.81			46.12						53.28									34.25
				38.06			43.31			47.72						50.78									35.31
				39.53			39.34			44.59						52.56									38.72
				33.84			40.34			43.97						53.06									32.72
				36.97			38.62			41.78						45.16									32.19
				33.03			37.5			40.84						48.91									34.19
				33.84			33.19			35.81						43.97									33.66
				30.44			33.78			35.66						38.53									32.47
				30.42			29.78			33.22						36									33.94
				29.52			32.91			31.81						37.16									29.72
				29.61			28.11			30.73						35									34.16
				27.09			28.09			30.34						33.12									32.41
				30.34			31.78			30						35.75									31.62
				25.83			28.2			30.03						32.62									30.02
				27			25.88			29.3						30.92									32.12
				25.72			26.62			28.53						28.16									27.52
				26.72			28.77			29.91						34.72									29.42
				24.78			26.28			28.69						31.62									30.16
				25.12			30.62			32.06						39.47									30.77
				25.19			27.94			31.22						35.62									25.97
				28.7			28.3			32.62						32.5									29.69
				28.03			30.41			30.48						32.12									26.53
				32.47			34.12			32.09						32.06									29.34
				26.75			32.34			35.03						38.81									26.14
				25.03			30.25			30.03						33.62									26.83
				24.92			30.38			30.67						42.47									26.53
				25.97			27.03			28.48						34.41									22.23
				26.05			27.11			28.77						40.44									25.38
				26.12			26.52			28.89						37.25									24.05
				26.22			27.62			28.53						40.06									24.48
				28.11			31.09			30.44						44.09									25.05
				26.81			31.2			28.94						45.22									24.62
				24.47			24.47			24.47						24.47									24.47
				26.77			26.77			26.77						26.77									26.77
				27.88			27.88			27.88						27.88									27.88
				24.09			24.09			24.09						24.09									24.09
				28.23			28.23			28.23						28.23									28.23
				24.58			24.58			24.58						24.58									24.58
				25.61			25.61			25.61						25.61									25.61
				25.78			25.78			25.78						25.78									25.78
	Figure S6. Two-level schematic representations of the studied proteins. The right halves of the schematic protein images are colored according to pLDDT values: blue for pLDDT ≥ 90 (high accuracy), light blue for 90 > pLDDT ≥ 70 (medium accuracy for side chains, good accuracy for backbone), yellow for 70 > pLDDT ≥ 50 (low accuracy), red for pLDDT < 50 (should not be interpreted: “is either unstruc…

## Sheet: Figure S7
Figure S7. Gel image of the results of SDS-PAGE of proteins MA28–P1004-LEH6 (protein 1), MW140–K833-LEH6 (protein 2), MW329–P1004-LEH6 (protein 3), M(W140–H328)-(W412–D604)-(Y866–P1004)-LEH6 (protein 4) and M(W140–Q299)-(Y866–P1004)-LEH6 (protein 5).

## Sheet: Table S1
Table S1. RMSD (by Cα atoms) between the selected sections of the relaxed models of the tertiary structure of the studied recombinant proteins.
Protein	Overlay section	RMSD [Å] between the overlay sections of M(A28–P1004)-LEH6 (protein 1) and the truncated protein models
M(E135–H328)-LEH6	Gly143-Asp316	1.37
M(W329–H622)-LEH6	Gln357-Thr533	0.36
	Arg566-Ala615	0.23
M(H835–P1004)-LEH6	His835 – Ala966	0.52
M(W140–K833)-LEH6 (protein 2)	Gly143-Thr533	0.9
	Arg566-Ala615	0.23
	Ile628-Lys833	0.61
M(W329–P1004)-LEH6 (protein 3)	Gln357-Thr533	0.29
	Arg566-Ala615	0.26
	Ile628-Ala966	0.47
M(W140–H328)-(W412–D604)-(Y866–P1004)-LEH6 (protein 4)	Gln145-Asp316	1.37
	Trp412-Thr533	0.47
	Tyr866-Ala966	0.34
M(W140–Q299)-(Y866–P1004)-LEH6 (protein 5)	Ile166-Tyr287	2.71
	Tyr866-Ala966	0.38

## Sheet: Table S2
Table S2. Properties of IgA1 protease MA28–P1004-LEH6 and recombinant proteins created based on its fragments.
Protein	Length, aa	Molecular mass, Da1	pI1,2	Preparation purity3, %
M(A28–P1004)-LEH6 (protein 1)	986	109 020.08	7.56	92
M(W140–K833)-LEH6 (protein 2)	703	77 609.56	8.79	94
M(W329–P1004)-LEH6 (protein 3)	685	74 819.44	8.65	93
M(W140–H328)-(W412–D604)-(Y866–P1004)-LEH6 (protein 4)	521	59 407.63	8.32	93
M(W140–Q299)-(Y866–P1004)-LEH6 (protein 5)	308	34 690.13	8.05	95
M(E135–H328)-LEH6	203	23 366.74	7.37	934
M(W329–H622)-LEH6	303	33 459.92	6.43	944
M(H835–P1004)-LEH6	179	19 807.80	6.84	944
1Data calculated using https://www.protparam.net/index.html [40];
2Based upon amino acid pKa values from Bjellqvist et al. [41];
3Data from SDS electrophoresis in 10% polyacrylamide gel;
4Data obtained in [17].
A remark to Table S2
It is obvious that the calculated pI of new recombinant proteins noticeably differs from the physiological pH value, and the degree of purity of the resulting target proteins is no less than 92%.
It should be noted that the recombinant fusion proteins 4 and 5 with isoelectric points of 8.32-8.81 and 8.05-8.54, respectively, dissolve in buffer solutions with physiological pH values noticeably better (from 2.5-3.0 mg/ml) than the original IgA1 protease MA28–P1004-LEH6 with pI 7.56, 7.68 (about 0.3 mg/ml).

## Sheet: Table S3
Table S3. Immunogenic and protective properties of the obtained recombinant proteins.
Protein	Level of antibodies to protein 1, 103/titer			Degree of protection from N. meningitidis serogroups, %*										Code	Level of antibodies to protein 1, 1/titer			Degree of protection from N. meningitidis serogroups, %*
				A			B			C								serogroup A			serogroup B			serogroup C
M(A28–P1004)-LEH6 (protein 1)	11	±	1	57	±	3	62	±	3	61	±	5		1	11000	±	1000	57	±	3	62	±	3	61	±	5
МЕ135–H328-LEH6	1.6	±	0.3	72	±	8	72	±	7	77	±	6	for Figure 4	2	6000	±	2000	32	±	4	35	±	2	72	±	5
M(W140–K833)-LEH6 (protein 2)	6	±	2	32	±	4	35	±	2	72	±	5	=>	3	6000	±	1000	22	±	4	32	±	2	52	±	2
M(W329–P1004)-LEH6 (protein 3)	6	±	1	22	±	4	32	±	2	52	±	2		4	9000	±	1000	62	±	6	63	±	5	67	±	4
M(W140–H328)-(W412–D604)-(Y866–P1004)-LEH6 (protein 4)	9	±	1	62	±	6	63	±	5	67	±	4		5	22000	±	3000	70	±	5	66	±	6	83	±	3
M(W140–Q299)-(Y866–P1004)-LEH6 (protein 5)	22	±	3	70	±	5	66	±	6	83	±	3
*% of protection of immunized mice relative to control (non-immunized) animals

[truncated: 7 more sheets: ELISA for Table S3, Protectivity for Table S3, RAW data for Figure 3, RAW data for Figure 5, TCE-MHCBP (human), Rank ≤ 20, Population Coverage - epitopes, Population Coverage - proteins]
